# Supplementary material for: Neoadjuvant T-DM1/pertuzumab and paclitaxel/trastuzumab/pertuzumab for HER2+ breast cancer in the adaptively randomized I-SPY2 trial
Source: Nat Commun. 2021 Nov 5;12:6428. doi: 10.1038/s41467-021-26019-y (PMC8571284; doi:10.1038/s41467-021-26019-y)
Supplement: Supplementary file 4 — Supplementary Dataset 1 [file 41467_2021_26019_MOESM4_ESM.csv]

ResearchID	Arm	Age	Race	HR status (0:HR-;1:HR+)	MP1/2 class (0:MP1; 1:MP2)	Longest_diameter_by_mri_cm_at_baseline	Palpable_nodes	HER2 status (0:HER2-; 1:HER2+)	HER2 Qualifying test	HER2 IHC : IHC: categorical 1+ 2+ or 3+	pCR (0:no pCR; 1:pCR)	PAM50 subtype: mRNA-based: categorical LumA, LumB, Her2, Basal	ER_PGR_avg : mRNA: signature (continuous)	Mod7_ERBB2 : mRNA: signature (continuous)	Module11_Prolif_score : mRNA: signature (continuous)	ERBB2 total protein: RPPA: total protein (continuous)	ERBB2 Y1248: RPPA: phosphoprotein (continuous)	EGFR Y1173: RPPA: phosphoprotein (continuous)	Ki67 total protein: RPPA: total protein (continuous)	Aurora A T288/B T232/ C T198: RPPA: phosphoprotein (continuous)
402265	Paclitaxel + Trastuzumab	56	White	1	0	5.6	Yes	1	FISH	Unknown	0	Her2	0.779	1.4	-0.72	1.86	0.386	0.273	-0.758	-0.491
246134	Paclitaxel + Trastuzumab	68	White	1	0	2.7	No	1	FISH	2+	0	LumB	2.28	-0.137	0.166	-0.749	-0.54	-0.493	-0.626	NA
366120	T-DM1 + Pertuzumab	46	White	1	1	8.1	No	1	FISH	2+	0	LumB	1.23	0.0811	0.504	-0.226	-0.312	-0.272	-0.703	0.508
767081	T-DM1 + Pertuzumab	61	White	0	0	3.3	No	1	IHC	3+	1	Her2	-0.886	2.12	-1.09	2.01	0.261	0.151	-0.695	-0.66
464547	T-DM1 + Pertuzumab	41	White	1	1	3.4		1	IHC	3+	1	Her2	-0.0527	1.06	-0.37	1.26	0.178	0.386	0.175	0.612
601300	Paclitaxel + Pertuzumab + Trastuzumab	49	White	0	1	9		1	IHC	3+	1	NA	NA	NA	NA	NA	NA	NA	NA	NA
220471	Paclitaxel + Trastuzumab	50	White	0	1	3.4	No	1	FISH	Unknown	0	Her2	-0.293	2.78	0.0398	2.67	5.36	3.51	-0.703	0.721
266840	Paclitaxel + Trastuzumab	37	White	1	0	5.5	Yes	1	IHC	3+	0	LumA	1.05	1.91	-0.71	2.61	1.58	1.8	-0.651	0.698
220925	T-DM1 + Pertuzumab	37	White	0	1	7	Yes	1	IHC	3+	0	Her2	-0.7	2.22	-0.0171	2.01	0.331	-0.0814	-0.365	0.279
167271	T-DM1 + Pertuzumab	33	Black or African American	1	0	2.3		1	IHC	3+	0	LumA	1.18	1.1	-1.57	NA	NA	NA	NA	NA
166412	Paclitaxel + Trastuzumab	37	White	1	0	7.5	Yes	1	IHC	3+	0	LumA	0.124	0.669	-0.992	0.263	-0.407	-0.436	-0.782	-0.194
947398	T-DM1 + Pertuzumab	44	White	1	0	1.5	No	1	IHC	3+	1	LumB	0.479	2.31	-0.535	2.01	2.56	3.43	-0.565	1.44
146033	Paclitaxel + Pertuzumab + Trastuzumab	53	White	1	0	2.8	Yes	1	IHC	3+	1	LumB	-0.494	2.12	-1.24	1.59	-0.0602	-0.152	-0.194	-0.328
413211	T-DM1 + Pertuzumab	66	White	1	0	3.4	Yes	1	IHC	3+	0	LumA	0.588	2.52	-0.68	2.4	2.5	0.84	-0.475	-0.199
551795	Paclitaxel + Pertuzumab + Trastuzumab	40	White	0	1	3.1	No	1	IHC	3+	1	Her2	-0.752	1.56	1	1.96	0.818	-0.125	-0.0834	0.57
570685	Paclitaxel + Pertuzumab + Trastuzumab	70	Black or African American	1	0	2.9	No	1	FISH	2+	0	LumA	0.987	0.616	-2.1	0.179	-0.274	-0.33	-0.697	-0.531
999264	Paclitaxel + Pertuzumab + Trastuzumab	44	White	0	1	3.4	No	1	FISH	Unknown	1	Basal	-0.779	-0.232	1.24	-0.397	-0.253	-0.241	1.55	1.72
786003	T-DM1 + Pertuzumab	57	White	1	1	4.2	No	1	IHC	3+	1	Her2	-0.252	2.22	0.207	2.14	2.45	4.29	0.722	0.59
960029	Paclitaxel + Pertuzumab + Trastuzumab	43	Native Hawaiian or Pacific Islander	1	0	5.2	No	1	FISH	2+	0	LumA	0.52	0.738	-1.99	0.322	-0.107	-0.177	-0.703	-0.507
494022	T-DM1 + Pertuzumab	58	Asian	0	1	9.5	Yes	1	IHC	3+	0	Her2	-1.22	1.6	0.276	2.14	0.0934	0.0778	0.527	0.655
618717	Paclitaxel + Pertuzumab + Trastuzumab	29	White	1	0	1.8	No	1	FISH	2+	0	LumA	0.733	0.443	-1.51	-0.307	-0.301	-0.334	-0.646	-0.308
131961	T-DM1 + Pertuzumab	44	White	1	0	3		1	IHC	3+	1	Her2	-0.36	2.79	-0.669	3.59	0.445	0.154	-0.592	-0.42
795996	Paclitaxel + Pertuzumab + Trastuzumab	47	White	1	1	5.1		1	IHC	3+	1	LumA	-0.135	2.92	-0.727	3.35	2.63	3.55	-0.424	0.2
501303	Paclitaxel + Trastuzumab	47	Asian	0	1	3.3	No	1	FISH	Unknown	1	Her2	-0.405	1.68	0.131	2.04	1.9	1.6	-0.497	-0.244
141782	Paclitaxel + Trastuzumab	54	White	1	0	4.7	No	1	FISH	2+	0	LumA	0.578	0.503	-2.58	0.209	0.239	0.00585	-0.8	-1.06
981664	Paclitaxel + Pertuzumab + Trastuzumab	50	Black or African American	1	0	3.5	Yes	1	IHC	3+	1	Her2	-0.634	2.49	0.597	3.16	1.91	1.27	-0.0484	0.549
285339	Paclitaxel + Pertuzumab + Trastuzumab	56	White	0	1	3.6	Yes	1	IHC	3+	1	Her2	-0.798	2.04	-0.0926	3.08	0.981	1.15	0.0941	0.907
483667	Paclitaxel + Pertuzumab + Trastuzumab	46	White	1	0	3.6	Yes	1	FISH	2+	0	LumB	0.928	-0.00108	0.0361	-0.24	-0.272	-0.244	-0.272	0.138
208650	T-DM1 + Pertuzumab	39	White	1	0	3.7		1	IHC	3+	0	LumB	1.24	2.04	-0.169	2.58	0.656	0.853	-0.228	0.315
432114	Paclitaxel + Pertuzumab + Trastuzumab	50	White	1	1	3.4		1	IHC	3+	1	Her2	-0.686	1.9	0.285	1.74	0.115	0.185	-0.242	-0.0223
474874	Paclitaxel + Pertuzumab + Trastuzumab	41	White	0	0	7.6	No	1	IHC	3+	1	Her2	-0.223	2.89	-1	2.74	1.52	0.446	-0.434	-0.381
273691	Paclitaxel + Pertuzumab + Trastuzumab	46	White	1	0	3.1	No	1	IHC	3+	1	LumB	1.31	2.15	-0.633	2.71	1.78	2.35	-0.682	-0.126
490805	T-DM1 + Pertuzumab	42	White	1	0	2	Yes	1	IHC	3+	1	LumA	0.785	1.13	-0.489	0.525	-0.116	0.588	-0.584	-0.419
250274	T-DM1 + Pertuzumab	43	Asian	1	0	2.8	No	1	IHC	3+	0	LumA	0.206	1.58	-1.22	1.22	-0.196	-0.241	-0.532	-0.305
527581	Paclitaxel + Pertuzumab + Trastuzumab	35	White	1	0	2.9	Yes	1	FISH	Unknown	0	Her2	0.728	2.29	0.00999	1.86	0.138	0.00773	0.305	0.812
410083	T-DM1 + Pertuzumab	55	Black or African American	0	0	2.8	No	1	IHC	3+	1	Her2	-0.579	2.07	-0.878	NA	NA	NA	NA	NA
253531	T-DM1 + Pertuzumab	59	White	1	0	6	No	1	FISH	Unknown	1	Her2	-0.862	1.69	-1.46	2.91	1.3	0.5	-0.444	0.0262
738041	Paclitaxel + Pertuzumab + Trastuzumab	37	White	1	1	2.7	No	1	IHC	3+	1	LumB	0.629	1.85	-0.205	1.41	0.856	0.308	-0.677	0.214
900959	Paclitaxel + Pertuzumab + Trastuzumab	63	White	1	0	2.7	No	1	IHC	3+	0	LumB	1.47	-0.086	-0.704	-0.152	-0.365	-0.34	-0.23	0.612
122287	T-DM1 + Pertuzumab	54	White	1	1	11	Yes	1	IHC	3+	1	Her2	-0.926	2.72	-0.602	2.49	1.71	2.24	-0.392	0.488
991818	Paclitaxel + Pertuzumab + Trastuzumab	46	White	1	0	2.5	Yes	1	FISH	2+	1	LumB	0.848	0.938	-0.276	0.00438	-0.242	-0.281	-0.289	0.883
491779	T-DM1 + Pertuzumab	70	White	1	1	3.2	Yes	1	IHC	3+	1	LumB	0.516	1.93	0.454	2.84	1.19	1.32	0.265	1.16
575457	Paclitaxel + Pertuzumab + Trastuzumab	46	White	0	1	6.9	Yes	1	IHC	3+	1	Basal	-0.91	0.0279	1.25	1.99	0.427	0.17	2.28	2.21
138425	T-DM1 + Pertuzumab	62	White	0	1	4.4		1	IHC	3+	1	Basal	-0.506	1.5	0.448	1.31	0.495	0.403	-0.575	-0.761
831848	T-DM1 + Pertuzumab	38	White	0	1	4.4	No	1	FISH	Unknown	1	Her2	-0.191	2.19	0.268	2.94	1.09	1.09	-0.468	0.789
906795	Paclitaxel + Trastuzumab	29	White	1	1	3.2	Yes	1	IHC	3+	0	LumB	0.36	2.07	0.938	NA	NA	NA	NA	NA
296841	Paclitaxel + Pertuzumab + Trastuzumab	65	White	1	0	2.5	Yes	1	IHC	3+	1	Her2	-0.116	1.65	-0.631	2.04	2.06	2.35	-0.664	-0.215
356431	T-DM1 + Pertuzumab	48	White	0	1	12	No	1	IHC	3+	1	Her2	-0.654	2.2	-0.237	NA	NA	NA	NA	NA
375455	Paclitaxel + Trastuzumab	56	White	1	0	2.1	No	1	IHC	3+	0	LumB	1.26	-0.24	-1.08	-0.0731	-0.354	-0.397	-0.258	-1.06
329941	T-DM1 + Pertuzumab	47	White	1	0	2.7	Yes	1	IHC	3+	1	Her2	0.433	2.08	0.0313	1.91	0.658	0.73	0.124	0.315
831702	T-DM1 + Pertuzumab	42	Asian	1	0	2.6		1	FISH	2+	0	LumA	0.943	0.342	-1.78	-0.211	-0.3	-0.324	-0.579	0.0859
982086	Paclitaxel + Pertuzumab + Trastuzumab	56	White	0	1	2	Yes	1	FISH	1+	1	Basal	-1.19	-0.575	1.81	-0.43	-0.297	-0.232	0.666	1.85
721099	Paclitaxel + Pertuzumab + Trastuzumab	47	White	1	0	2.9		1	FISH	2+	0	LumB	2.04	-0.0732	-0.231	-0.475	-0.37	-0.354	-0.592	NA
397505	T-DM1 + Pertuzumab	41	White	1	1	2.8		1	IHC	3+	1	Her2	0.6	2.57	0.3	3.31	3.09	4.29	-0.247	1.01
268937	T-DM1 + Pertuzumab	50	Asian	1	0	3.2	No	1	IHC	3+	1	Her2	0.64	2.59	-0.493	1.96	9.44	6.34	-0.336	1.08
896852	T-DM1 + Pertuzumab	41	White	1	0	4.3	Yes	1	FISH	2+	0	LumA	0.974	0.288	-1.6	-0.438	-0.358	-0.373	-0.547	-0.422
535569	T-DM1 + Pertuzumab	50	White	0	1	3.4	No	1	FISH	1+	0	Basal	-0.958	-0.569	0.388	-0.474	-0.379	-0.352	0.467	1.89
153880	Paclitaxel + Trastuzumab	39	White	1	0	3.5	No	1	IHC	3+	0	LumB	0.939	1.65	-0.0816	NA	NA	NA	NA	NA
797499	T-DM1 + Pertuzumab	52	Black or African American	0	1	2.1	Yes	1	FISH	2+	1	Her2	-0.628	0.945	0.235	-0.298	-0.293	-0.273	-0.661	0.11
539904	Paclitaxel + Trastuzumab	45	White	1	0	3	No	1	IHC	Unknown	0	LumA	0.882	2.12	-1.88	0.765	0.311	0.124	-0.493	-1.14
453596	Paclitaxel + Pertuzumab + Trastuzumab	57	White	1	0	3.8	Yes	1	FISH	Unknown	1	LumB	1.06	1.32	0.145	1.19	-0.103	-0.0677	-0.521	0.238
825363	Paclitaxel + Pertuzumab + Trastuzumab	29	White	0	1	2.2	No	1	IHC	3+	1	Her2	-0.766	2.34	-0.142	2.2	0.989	0.988	-0.576	0.57
596079	Paclitaxel + Trastuzumab	65	White	0	0	3.3	Yes	1	FISH	Unknown	1	LumA	0.868	0.904	-0.411	NA	NA	NA	NA	NA
760011	T-DM1 + Pertuzumab	49	White	1	0	2.2	No	1	IHC	3+	1	LumA	0.87	2.05	-0.919	1.96	0.582	0.354	-0.684	-0.439
125130	T-DM1 + Pertuzumab	48	White	0	1	2.3	No	1	IHC	3+	1	Her2	-1.37	1.43	0.592	2.09	0.368	0.386	0.21	1.56
856159	Paclitaxel + Trastuzumab	46	White	1	0	2.5	Yes	1	IHC	3+	0	LumB	1.91	1.21	0.187	1.1	0.0128	-0.237	-0.461	-0.744
862244	Paclitaxel + Pertuzumab + Trastuzumab	60	White	0	0	3	Yes	1	IHC	3+	0	Her2	-0.667	1.41	-1.12	0.358	-0.0434	-0.0462	-0.458	-0.167
797427	Paclitaxel + Trastuzumab	52	White	1	0	2.3	No	1	FISH	2+	0	LumA	0.995	0.795	-2.63	NA	NA	NA	NA	NA
254273	T-DM1 + Pertuzumab	51	White	1	0	2.8	No	1	FISH	Unknown	0	LumA	1.53	0.231	-1.8	-0.403	-0.397	-0.397	-0.703	-0.948
598835	T-DM1 + Pertuzumab	41	American Indian or Alaska Native	0	1	4.1	No	1	FISH	Unknown	0	Basal	-0.492	-0.55	0.162	-0.519	-0.371	-0.339	0.485	0.102
953885	T-DM1 + Pertuzumab	42	White	1	1	8		1	FISH	2+	0	LumA	0.795	0.347	0.0962	-0.227	-0.233	-0.233	-0.375	1.16
437162	T-DM1 + Pertuzumab	45	White	1	0	2.6	No	1	FISH	1+	0	LumA	2.07	-0.0772	-1.92	-0.314	-0.256	-0.246	-0.703	0.297
377460	Paclitaxel + Pertuzumab + Trastuzumab	53	Asian	0	1	4.9	No	1	IHC	3+	1	Her2	-0.907	1.56	-0.997	NA	NA	NA	NA	NA
144302	Paclitaxel + Pertuzumab + Trastuzumab	52	White	1	0	6.5	No	1	FISH	Unknown	0	LumA	1.7	0.637	-0.744	-0.285	-0.36	-0.349	-0.544	-0.415
809649	Paclitaxel + Trastuzumab	44	Black or African American	0	0	2.4	No	1	IHC	3+	1	Basal	-1.21	-0.434	0.151	-0.566	-0.396	-0.34	0.247	-0.867
462605	Paclitaxel + Pertuzumab + Trastuzumab	46	White	0	1	4.2	No	1	IHC	3+	1	Her2	-0.795	1.94	0.451	2.74	2.01	1.03	0.515	0.907
204939	Paclitaxel + Pertuzumab + Trastuzumab	49	Black or African American	1	0	5.1	Yes	1	IHC	3+	1	Her2	-0.642	2.02	-0.432	2.09	1.05	1.43	-0.485	-0.233
536253	T-DM1 + Pertuzumab	51	White	1	0	2.8	No	1	FISH	2+	1	LumB	1.48	0.685	0.976	0.331	-0.251	-0.208	1.24	2.28
889049	Paclitaxel + Trastuzumab	36	White	0	0	3.5	No	1	IHC	3+	0	Basal	-2.13	-0.717	0.753	0.157	-0.238	-0.149	-0.336	0.0244
335091	Paclitaxel + Trastuzumab	39	White	1	0	2.6	No	1	IHC	3+	1	LumB	1.1	1.25	-0.494	1.55	0.379	0.33	-0.244	0.2
213913	T-DM1 + Pertuzumab	69	Asian	0	1	3.1	No	1	IHC	3+	1	Her2	-0.538	2.1	0.367	3.08	9.34	5.05	-0.615	0.151
472799	Paclitaxel + Pertuzumab + Trastuzumab	63	American Indian or Alaska Native;White	0	1	4	No	1	IHC	3+	1	Her2	-0.751	1.57	-0.5	2.61	1.09	0.113	-0.251	0.429
382853	Paclitaxel + Trastuzumab	32	Black or African American	0	0	1.3	No	1	IHC	3+	1	Her2	-1.56	1.62	-0.746	1.26	1.76	0.712	-0.528	1.5
685182	Paclitaxel + Pertuzumab + Trastuzumab	37	White	1	1	2	Yes	1	IHC	3+	1	LumB	0.128	1.11	-0.108	0.158	-0.302	-0.236	0.506	0.743
587691	T-DM1 + Pertuzumab	63	White	1	0	2.3	Yes	1	IHC	3+	1	LumB	0.733	1.76	0.264	1.7	1.27	3.32	1.74	1.5
627118	Paclitaxel + Trastuzumab	44	White	0	0	5.5	Yes	1	IHC	3+	0	Her2	0.18	2.37	-0.368	NA	NA	NA	NA	NA
649198	Paclitaxel + Pertuzumab + Trastuzumab	50	White	0	0	3.5	No	1	FISH	Unknown	0	Her2	-0.488	2.43	-1.1	2.09	0.413	0.331	-0.388	-0.144
350331	Paclitaxel + Trastuzumab	54	Asian	0	0	5.3	No	1	FISH	Unknown	0	Her2	-0.535	2.71	-0.738	1.28	2.63	2.24	-0.215	-0.527
127791	Paclitaxel + Pertuzumab + Trastuzumab	44	White	1	0	5.3	No	1	IHC	3+	0	Her2	0.974	0.368	-0.191	1.55	0.942	0.662	-0.327	0.0154
235995	Paclitaxel + Pertuzumab + Trastuzumab	50	White	1	0	2.1	No	1	FISH	2+	1	LumB	0.485	0.988	-0.508	-0.166	-0.37	-0.362	-0.322	-0.498
624777	T-DM1 + Pertuzumab	52	White	1	0	2.6	Yes	1	IHC	3+	0	LumA	0.691	1.32	-1.75	1.33	0.0625	0.0518	-0.664	-0.893
824350	T-DM1 + Pertuzumab	58	White	0	1	3.6	No	1	IHC	3+	1	Her2	-1.32	1.88	0.539	1.89	0.377	0.316	0.0713	1.08
573586	Paclitaxel + Trastuzumab	57	White	1	0	11.7	No	1	FISH	1+	0	LumA	2.48	-0.0236	-1.35	-0.37	-0.353	-0.34	-0.564	-0.184
203060	Paclitaxel + Pertuzumab + Trastuzumab	57	White	1	0	4	No	1	FISH	2+	0	LumA	1.1	-0.364	-0.98	-0.512	-0.371	-0.378	-0.689	-0.732
604326	Paclitaxel + Pertuzumab + Trastuzumab	60	White	1	0	1.8	Yes	1	IHC	3+	0	Her2	-0.4	1.74	-1.14	1.89	1.36	2.89	-0.596	0.0637
705381	T-DM1 + Pertuzumab	46	White	1	0	4.3	Yes	1	IHC	3+	1	Her2	0.423	1.84	-0.0319	1.77	0.351	0.619	-0.202	0.39
981461	T-DM1 + Pertuzumab	44	Black or African American	1	0	3	No	1	IHC	3+	0	LumA	0.747	1.46	-1.5	1.1	0.0134	-0.00663	-0.559	-0.125
396723	T-DM1 + Pertuzumab	72	White	1	0	3.2	No	1	IHC	3+	0	LumB	1.05	1.8	-0.786	1.59	-0.0299	0.0051	-0.415	-0.338
982505	Paclitaxel + Pertuzumab + Trastuzumab	51	White	1	0	5	No	1	FISH	Unknown	0	LumB	1.99	-0.621	-0.627	-0.523	-0.396	-0.354	-0.309	-0.141
799149	Paclitaxel + Pertuzumab + Trastuzumab	35	White	1	0	4.6	No	1	IHC	3+	1	LumA	0.97	2.16	-0.558	1.41	0.0179	-0.0949	-0.419	0.128
324021	Paclitaxel + Pertuzumab + Trastuzumab	44	Black or African American	1	1	2.5		1	IHC	3+	0	Her2	0.617	2.51	1.28	3.05	1.5	0.108	0.872	-0.364
845079	T-DM1 + Pertuzumab	43	White	1	1	1.5	No	1	FISH	2+	1	NA	0.881	0.243	0.122	-0.287	-0.256	-0.297	-0.609	-0.256
706418	T-DM1 + Pertuzumab	59	White	0	1	4.4	Yes	1	IHC	3+	1	Her2	-0.346	1.59	0.17	2.12	0.403	-0.0155	-0.636	0.017
725455	Paclitaxel + Trastuzumab	49	White	0	1	4.6	No	1	FISH	2+	0	Basal	-1.23	0.262	0.708	0.39	-0.0135	0.0604	0.306	NA
727255	T-DM1 + Pertuzumab	53	White	0	1	6	Yes	1	IHC	3+	0	Basal	-0.883	-0.639	1.07	-0.424	-0.328	-0.277	1	3.93
790397	T-DM1 + Pertuzumab	33	White	1	0	4.7	Yes	1	IHC	3+	1	LumA	0.146	2.51	-0.79	1.63	-0.0147	-0.0308	-0.603	0.297
644609	Paclitaxel + Pertuzumab + Trastuzumab	67	White	0	1	3.8		1	IHC	3+	1	Her2	-0.654	2.54	-0.067	3.46	4.8	2.49	0.0862	1.38
311316	T-DM1 + Pertuzumab	48	White	1	0	7.3	No	1	FISH	2+	0	LumA	0.757	0.212	-0.255	-0.441	-0.256	-0.36	-0.627	-0.258
889721	T-DM1 + Pertuzumab	64	White	0	1	3.7	Yes	1	IHC	3+	1	Her2	-0.391	1.64	0.328	2.71	6.24	6.34	-0.452	0.261
865416	T-DM1 + Pertuzumab	41	White	1	0	3.6	Yes	1	FISH	Unknown	0	LumA	0.282	-0.342	-1.33	-0.424	-0.179	-0.322	-0.634	-0.665
123660	Paclitaxel + Trastuzumab	71	Asian	0	0	6.1	No	1	IHC	3+	0	LumA	0.00599	1.59	-1.47	2.01	2.66	3.76	-0.586	0.371
859699	Paclitaxel + Trastuzumab	53	White	1	0	4.6	Yes	1	FISH	Unknown	1	LumA	0.563	0.604	-0.404	NA	NA	NA	NA	NA
895653	Paclitaxel + Pertuzumab + Trastuzumab	43	White	1	0	2.7	Yes	1	IHC	3+	1	LumA	0.108	2.21	-1.54	2.17	0.122	-0.158	-0.519	-0.446
128051	T-DM1 + Pertuzumab	56	White	1	0	3.3	Yes	1	FISH	2+	0	LumB	0.862	0.022	0.446	-0.126	-0.198	-0.131	-0.11	0.676
824234	Paclitaxel + Trastuzumab	30	White	1	0	3.7	No	1	IHC	3+	1	Her2	-0.438	2.83	-0.196	2.47	0.39	-0.0388	-0.467	-0.654
503034	Paclitaxel + Pertuzumab + Trastuzumab	42	White	0	0	3.4	No	1	IHC	3+	0	Her2	-0.598	1.04	-0.979	0.463	-0.0547	-0.333	-0.53	-0.486
726381	Paclitaxel + Trastuzumab	63	White	1	0	5.9	No	1	IHC	3+	0	LumA	0.843	-0.252	-0.768	-0.212	-0.31	-0.321	-0.243	4.12
728149	T-DM1 + Pertuzumab	46	White	1	0	2.4		1	FISH	2+	0	LumA	1.09	0.401	-2.14	-0.121	-0.286	-0.228	-0.651	-0.206
995480	Paclitaxel + Pertuzumab + Trastuzumab	46	Asian	1	0	4.6	Yes	1	IHC	3+	0	LumA	0.936	2.72	-0.324	1.91	1.04	2.16	-0.0517	0.488
442637	Paclitaxel + Trastuzumab	56	Asian	0	0	3.7	Yes	1	IHC	3+	0	Basal	-0.0285	2.12	0.478	2.1	1.15	-0.26	-0.208	-0.263
742477	Paclitaxel + Trastuzumab	44	White	1	0	3.5	No	1	FISH	2+	0	LumB	0.816	-0.288	-0.396	0.0324	-0.149	-0.0662	-0.599	NA
162562	Paclitaxel + Trastuzumab	61	White	0	1	3.2	No	1	IHC	3+	1	Her2	-0.617	1.74	0.499	2.22	3.93	3.4	0.0123	0.217
687288	T-DM1 + Pertuzumab	57	White	0	1	2.6	No	1	IHC	3+	1	Her2	-0.781	1.89	-0.434	1.33	0.166	-0.0993	-0.121	0.859
584561	Paclitaxel + Pertuzumab + Trastuzumab	39	White	0	1	6	Yes	1	IHC	3+	1	Her2	-0.934	2.06	-0.38	2.71	0.408	9.17	-0.438	0.352
720065	Paclitaxel + Trastuzumab	55	White	1	0	2.6	No	1	FISH	2+	0	LumB	1.2	-0.0926	-0.978	-0.492	-0.25	-0.367	-0.597	-0.976
507249	Paclitaxel + Pertuzumab + Trastuzumab	37	White	1	0	2.8	No	1	IHC	3+	0	LumA	0.63	-0.692	-1.52	-0.488	-0.33	-0.371	-0.703	0.0231
724293	T-DM1 + Pertuzumab	41	White	1	0	2.8		1	IHC	3+	1	LumA	0.949	1.78	-0.466	0.858	-0.0757	-0.0543	-0.345	0.429
112606	Paclitaxel + Trastuzumab	57	White	1	0	4.2	Yes	1	IHC	3+	0	LumA	2.5	0.349	-0.711	0.241	-0.23	-0.272	-0.65	-0.14
