# Supplementary material for: Neoadjuvant T-DM1/pertuzumab and paclitaxel/trastuzumab/pertuzumab for HER2+ breast cancer in the adaptively randomized I-SPY2 trial
Source: Nat Commun. 2021 Nov 5;12:6428. doi: 10.1038/s41467-021-26019-y (PMC8571284; doi:10.1038/s41467-021-26019-y)
Supplement: Supplementary file 5 — Supplementary Dataset 2 [file 41467_2021_26019_MOESM5_ESM.xlsx]

## Sheet: ByPhaseMaxGradeSummary
	TDM1/P Arm								THP Arm								TH Control Arm
	TDM1/P (n=52)				AC (n=49)				THP (N=45)				AC (N=40)				TH (n=31)				AC (n=28)
	Grade 1-2 (N)	Grade 1-2 (%)	Grade >3 (N)	Grade > 3 (%)	Grade 1-2 (N)	Grade 1-2 (%)	Grade >3 (N)	Grade > 3 (%)	Grade 1-2 (N)	Grade 1-2 (%)	Grade >3 (N)	Grade > 3 (%)	Grade 1-2 (N)	Grade 1-2 (%)	Grade >3 (N)	Grade > 3 (%)	Grade 1-2 (N)	Grade 1-2 (%)	Grade >3 (N)	Grade > 3 (%)	Grade 1-2 (N)	Grade 1-2 (%)	Grade >3 (N)	Grade > 3 (%)
Hypertension	7	0.134615	2	0.0384615	5	0.102041	0	0	6	0.133333	2	0.0444444	2	0.05	0	0	11	0.354839	3	0.0967742	6	0.214286	3	0.107143
Diarrhoea	26	0.5	0	0	15	0.306122	6	0.122449	35	0.777778	0	0	8	0.2	0	0	15	0.483871	1	0.0322581	6	0.214286	0	0
Anaemia	3	0.0576923	2	0.0384615	10	0.204082	2	0.0408163	10	0.222222	1	0.0222222	5	0.125	4	0.1	4	0.129032	0	0	5	0.178571	1	0.0357143
Febrile neutropenia	0	0	0	0	0	0	8	0.163265	0	0	0	0	0	0	5	0.125	0	0	0	0	0	0	3	0.107143
Neutrophil count decreased	0	0	0	0	1	0.0204082	6	0.122449	4	0.0888889	2	0.0444444	2	0.05	1	0.025	0	0	1	0.0322581	0	0	2	0.0714286
White blood cell count decreased	0	0	0	0	0	0	2	0.0408163	1	0.0222222	0	0	2	0.05	0	0	1	0.0322581	0	0	0	0	2	0.0714286
Pneumonia	0	0	0	0	0	0	1	0.0204082	0	0	1	0.0222222	0	0	2	0.05	0	0	0	0	0	0	0	0
Vascular access complication	0	0	0	0	0	0	0	0	0	0	0	0	0	0	0	0	0	0	0	0	0	0	2	0.0714286
Headache	22	0.423077	2	0.0384615	5	0.102041	0	0	14	0.311111	0	0	5	0.125	1	0.025	12	0.387097	0	0	9	0.321429	0	0
Alanine aminotransferase increased	16	0.307692	1	0.0192308	2	0.0408163	1	0.0204082	2	0.0444444	2	0.0444444	1	0.025	0	0	3	0.0967742	1	0.0322581	0	0	0	0
Stomatitis	10	0.192308	0	0	13	0.265306	1	0.0204082	17	0.377778	0	0	6	0.15	1	0.025	7	0.225806	0	0	9	0.321429	0	0
Nausea	29	0.557692	0	0	22	0.44898	1	0.0204082	27	0.6	0	0	16	0.4	0	0	12	0.387097	0	0	17	0.607143	0	0
Rash maculo-papular	8	0.153846	0	0	3	0.0612245	1	0.0204082	15	0.333333	0	0	2	0.05	0	0	8	0.258065	0	0	4	0.142857	0	0
Myalgia	9	0.173077	0	0	2	0.0408163	1	0.0204082	5	0.111111	0	0	2	0.05	0	0	8	0.258065	0	0	2	0.0714286	0	0
Dyspnoea	6	0.115385	0	0	5	0.102041	0	0	6	0.133333	0	0	5	0.125	1	0.025	8	0.258065	0	0	3	0.107143	0	0
Fatigue	34	0.653846	0	0	20	0.408163	0	0	29	0.644444	0	0	11	0.275	0	0	20	0.645161	0	0	18	0.642857	0	0
Constipation	8	0.153846	0	0	13	0.265306	0	0	6	0.133333	0	0	7	0.175	0	0	9	0.290323	0	0	8	0.285714	0	0
Peripheral sensory neuropathy	9	0.173077	0	0	9	0.183673	0	0	21	0.466667	0	0	5	0.125	0	0	15	0.483871	0	0	2	0.0714286	0	0
Insomnia	10	0.192308	0	0	7	0.142857	0	0	6	0.133333	0	0	5	0.125	0	0	8	0.258065	0	0	4	0.142857	0	0
Alopecia	5	0.0961538	0	0	11	0.22449	0	0	30	0.666667	0	0	3	0.075	0	0	21	0.677419	0	0	3	0.107143	0	0
Hot flush	3	0.0576923	0	0	1	0.0204082	0	0	10	0.222222	0	0	3	0.075	0	0	6	0.193548	0	0	7	0.25	0	0
Dermatitis acneiform	10	0.192308	0	0	3	0.0612245	0	0	14	0.311111	0	0	2	0.05	0	0	7	0.225806	0	0	0	0	0	0
Anxiety	4	0.0769231	0	0	2	0.0408163	0	0	4	0.0888889	0	0	2	0.05	0	0	3	0.0967742	0	0	7	0.25	0	0
Bone pain	2	0.0384615	0	0	4	0.0816327	0	0	1	0.0222222	0	0	2	0.05	0	0	3	0.0967742	0	0	7	0.25	0	0
Aspartate aminotransferase increased	17	0.326923	0	0	3	0.0612245	0	0	2	0.0444444	0	0	1	0.025	0	0	3	0.0967742	1	0.0322581	0	0	0	0
Epistaxis	10	0.192308	0	0	2	0.0408163	0	0	18	0.4	0	0	0	0	0	0	11	0.354839	0	0	1	0.0357143	0	0
Urinary tract infection	2	0.0384615	1	0.0192308	1	0.0204082	0	0	2	0.0444444	0	0	0	0	1	0.025	2	0.0645161	0	0	2	0.0714286	1	0.0357143
Gastrooesophageal reflux disease	7	0.134615	1	0.0192308	4	0.0816327	0	0	3	0.0666667	0	0	3	0.075	0	0	4	0.129032	0	0	3	0.107143	0	0
Platelet count decreased	1	0.0192308	1	0.0192308	6	0.122449	0	0	1	0.0222222	0	0	0	0	0	0	0	0	0	0	1	0.0357143	0	0
Blood bilirubin increased	0	0	1	0.0192308	0	0	0	0	1	0.0222222	0	0	0	0	0	0	1	0.0322581	0	0	0	0	0	0
Leukocytosis	0	0	1	0.0192308	1	0.0204082	0	0	0	0	0	0	0	0	0	0	0	0	0	0	1	0.0357143	0	0
Menorrhagia	0	0	1	0.0192308	1	0.0204082	0	0	0	0	0	0	0	0	0	0	1	0.0322581	0	0	0	0	0	0
Anaemia haemolytic autoimmune	0	0	1	0.0192308	0	0	0	0	0	0	0	0	0	0	0	0	0	0	0	0	0	0	0	0
Pharyngitis streptococcal	0	0	1	0.0192308	0	0	0	0	0	0	0	0	0	0	0	0	0	0	0	0	0	0	0	0
Rash generalised	0	0	1	0.0192308	0	0	0	0	0	0	0	0	0	0	0	0	0	0	0	0	0	0	0	0
Uterine haemorrhage	0	0	1	0.0192308	0	0	0	0	0	0	0	0	0	0	0	0	0	0	0	0	0	0	0	0
Hyponatraemia	1	0.0192308	0	0	0	0	2	0.0408163	1	0.0222222	1	0.0222222	1	0.025	1	0.025	0	0	0	0	1	0.0357143	0	0
Hypokalaemia	4	0.0769231	0	0	5	0.102041	2	0.0408163	4	0.0888889	0	0	5	0.125	0	0	0	0	0	0	1	0.0357143	1	0.0357143
Clostridial infection	0	0	0	0	0	0	1	0.0204082	0	0	0	0	0	0	1	0.025	0	0	0	0	0	0	0	0
Vomiting	10	0.192308	0	0	8	0.163265	1	0.0204082	2	0.0444444	0	0	6	0.15	0	0	3	0.0967742	0	0	4	0.142857	0	0
Sinusitis	1	0.0192308	0	0	1	0.0204082	1	0.0204082	0	0	0	0	1	0.025	0	0	2	0.0645161	0	0	0	0	0	0
Pneumonitis	0	0	0	0	0	0	1	0.0204082	0	0	0	0	1	0.025	0	0	0	0	0	0	0	0	0	0
Clostridium difficile colitis	0	0	0	0	0	0	1	0.0204082	0	0	1	0.0222222	0	0	0	0	0	0	0	0	0	0	0	0
Lymphocyte count decreased	0	0	0	0	2	0.0408163	1	0.0204082	1	0.0222222	0	0	0	0	0	0	0	0	1	0.0322581	1	0.0357143	0	0
Alkalosis	0	0	0	0	0	0	1	0.0204082	0	0	0	0	0	0	0	0	0	0	0	0	0	0	0	0
Hypoxia	0	0	0	0	0	0	1	0.0204082	0	0	0	0	0	0	0	0	0	0	0	0	0	0	0	0
Pancytopenia	0	0	0	0	0	0	1	0.0204082	0	0	0	0	0	0	0	0	0	0	0	0	0	0	0	0
Renal failure acute	0	0	0	0	0	0	1	0.0204082	0	0	0	0	0	0	0	0	0	0	0	0	0	0	0	0
Tooth infection	0	0	0	0	0	0	1	0.0204082	0	0	0	0	0	0	0	0	0	0	0	0	0	0	0	0
Upper respiratory tract infection	5	0.0961538	0	0	0	0	0	0	5	0.111111	0	0	3	0.075	1	0.025	4	0.129032	0	0	4	0.142857	0	0
Urinary tract pain	4	0.0769231	0	0	0	0	0	0	1	0.0222222	0	0	1	0.025	1	0.025	0	0	0	0	0	0	0	0
Hypotension	0	0	0	0	1	0.0204082	0	0	0	0	0	0	1	0.025	1	0.025	1	0.0322581	0	0	0	0	0	0
Neutropenia	0	0	0	0	1	0.0204082	0	0	1	0.0222222	0	0	0	0	1	0.025	0	0	0	0	0	0	0	0
Caecitis	0	0	0	0	0	0	0	0	0	0	0	0	0	0	1	0.025	0	0	0	0	0	0	0	0
Cardiac failure	0	0	0	0	0	0	0	0	0	0	0	0	0	0	1	0.025	0	0	0	0	0	0	0	0
Pulmonary toxicity	0	0	0	0	0	0	0	0	0	0	0	0	0	0	1	0.025	0	0	0	0	0	0	0	0
Respiratory failure	0	0	0	0	0	0	0	0	0	0	0	0	0	0	1	0.025	0	0	0	0	0	0	0	0
Syncope	0	0	0	0	0	0	0	0	0	0	0	0	0	0	1	0.025	0	0	0	0	0	0	0	0
Nail discolouration	0	0	0	0	4	0.0816327	0	0	4	0.0888889	0	0	7	0.175	0	0	3	0.0967742	0	0	2	0.0714286	0	0
Pain	4	0.0769231	0	0	3	0.0612245	0	0	4	0.0888889	1	0.0222222	5	0.125	0	0	3	0.0967742	0	0	2	0.0714286	0	0
Cough	7	0.134615	0	0	6	0.122449	0	0	6	0.133333	0	0	5	0.125	0	0	6	0.193548	0	0	2	0.0714286	0	0
Oropharyngeal pain	2	0.0384615	0	0	2	0.0408163	0	0	8	0.177778	0	0	4	0.1	0	0	2	0.0645161	0	0	2	0.0714286	0	0
Anorexia	9	0.173077	0	0	3	0.0612245	0	0	6	0.133333	0	0	4	0.1	0	0	2	0.0645161	0	0	3	0.107143	0	0
Dizziness	2	0.0384615	0	0	2	0.0408163	0	0	4	0.0888889	0	0	4	0.1	0	0	2	0.0645161	0	0	3	0.107143	0	0
Skin hyperpigmentation	0	0	0	0	8	0.163265	0	0	2	0.0444444	0	0	4	0.1	0	0	0	0	0	0	3	0.107143	0	0
Rhinorrhoea	3	0.0576923	0	0	3	0.0612245	0	0	1	0.0222222	0	0	4	0.1	0	0	4	0.129032	0	0	2	0.0714286	0	0
Onychalgia	0	0	0	0	1	0.0204082	0	0	1	0.0222222	0	0	4	0.1	0	0	1	0.0322581	0	0	1	0.0357143	0	0
Vision blurred	4	0.0769231	0	0	5	0.102041	0	0	4	0.0888889	0	0	3	0.075	0	0	5	0.16129	0	0	2	0.0714286	0	0
Oedema peripheral	0	0	0	0	2	0.0408163	0	0	4	0.0888889	0	0	3	0.075	0	0	5	0.16129	0	0	3	0.107143	0	0
Chills	9	0.173077	0	0	2	0.0408163	0	0	3	0.0666667	0	0	3	0.075	0	0	1	0.0322581	0	0	0	0	0	0
Dry eye	5	0.0961538	0	0	5	0.102041	0	0	1	0.0222222	0	0	3	0.075	0	0	3	0.0967742	0	0	1	0.0357143	0	0
Lacrimation increased	2	0.0384615	0	0	4	0.0816327	0	0	1	0.0222222	0	0	3	0.075	0	0	2	0.0645161	0	0	2	0.0714286	0	0
Onychomadesis	0	0	0	0	0	0	0	0	1	0.0222222	0	0	3	0.075	0	0	1	0.0322581	0	0	3	0.107143	0	0
Sinus tachycardia	1	0.0192308	0	0	3	0.0612245	0	0	0	0	0	0	3	0.075	0	0	3	0.0967742	0	0	1	0.0357143	0	0
Nasal congestion	3	0.0576923	0	0	2	0.0408163	0	0	8	0.177778	0	0	2	0.05	0	0	1	0.0322581	0	0	0	0	0	0
Dysgeusia	6	0.115385	0	0	6	0.122449	0	0	7	0.155556	0	0	2	0.05	0	0	4	0.129032	0	0	2	0.0714286	0	0
Dyspepsia	5	0.0961538	0	0	2	0.0408163	0	0	6	0.133333	0	0	2	0.05	0	0	6	0.193548	0	0	1	0.0357143	0	0
Pyrexia	8	0.153846	0	0	6	0.122449	0	0	4	0.0888889	0	0	2	0.05	0	0	4	0.129032	0	0	0	0	0	0
Haemorrhoids	0	0	0	0	1	0.0204082	0	0	3	0.0666667	0	0	2	0.05	0	0	0	0	0	0	3	0.107143	0	0
Sinus headache	0	0	0	0	0	0	0	0	3	0.0666667	0	0	2	0.05	0	0	0	0	0	0	0	0	0	0
Eye pain	0	0	0	0	2	0.0408163	0	0	1	0.0222222	0	0	2	0.05	0	0	0	0	0	0	0	0	0	0
Back pain	2	0.0384615	0	0	1	0.0204082	0	0	1	0.0222222	0	0	2	0.05	0	0	5	0.16129	0	0	2	0.0714286	0	0
Dehydration	1	0.0192308	0	0	1	0.0204082	0	0	1	0.0222222	0	0	2	0.05	0	0	0	0	0	0	1	0.0357143	0	0
Proctalgia	2	0.0384615	0	0	2	0.0408163	0	0	0	0	0	0	2	0.05	0	0	0	0	0	0	1	0.0357143	0	0
Lymph node pain	0	0	0	0	1	0.0204082	0	0	0	0	0	0	2	0.05	0	0	0	0	0	0	0	0	0	0
Musculoskeletal pain	3	0.0576923	0	0	0	0	0	0	0	0	0	0	2	0.05	0	0	1	0.0322581	0	0	0	0	0	0
Malaise	0	0	0	0	0	0	0	0	0	0	0	0	2	0.05	0	0	0	0	0	0	0	0	0	0
Rash	2	0.0384615	0	0	2	0.0408163	0	0	1	0.0222222	1	0.0222222	1	0.025	0	0	1	0.0322581	0	0	0	0	0	0
Pain in extremity	1	0.0192308	0	0	1	0.0204082	0	0	4	0.0888889	0	0	1	0.025	0	0	6	0.193548	0	0	1	0.0357143	0	0
Muscle spasms	0	0	0	0	1	0.0204082	0	0	3	0.0666667	0	0	1	0.025	0	0	2	0.0645161	0	0	0	0	0	0
Haematocrit decreased	0	0	0	0	2	0.0408163	0	0	2	0.0444444	0	0	1	0.025	0	0	1	0.0322581	0	0	2	0.0714286	0	0
Palpitations	4	0.0769231	0	0	0	0	0	0	2	0.0444444	0	0	1	0.025	0	0	4	0.129032	0	0	2	0.0714286	0	0
Dysphonia	1	0.0192308	0	0	0	0	0	0	2	0.0444444	0	0	1	0.025	0	0	2	0.0645161	0	0	0	0	0	0
Vulvovaginal dryness	0	0	0	0	0	0	0	0	2	0.0444444	0	0	1	0.025	0	0	1	0.0322581	0	0	0	0	0	0
Non-cardiac chest pain	2	0.0384615	0	0	1	0.0204082	0	0	1	0.0222222	0	0	1	0.025	0	0	2	0.0645161	0	0	0	0	0	0
Pollakiuria	1	0.0192308	0	0	1	0.0204082	0	0	1	0.0222222	0	0	1	0.025	0	0	3	0.0967742	0	0	1	0.0357143	0	0
Pain of skin	1	0.0192308	0	0	1	0.0204082	0	0	1	0.0222222	0	0	1	0.025	0	0	0	0	0	0	1	0.0357143	0	0
Cellulitis	0	0	0	0	1	0.0204082	0	0	1	0.0222222	0	0	1	0.025	0	0	1	0.0322581	0	0	0	0	0	0
Nail disorder	0	0	0	0	0	0	0	0	1	0.0222222	0	0	1	0.025	0	0	0	0	0	0	4	0.142857	0	0
Flatulence	0	0	0	0	0	0	0	0	1	0.0222222	0	0	1	0.025	0	0	2	0.0645161	0	0	2	0.0714286	0	0
Pharyngitis	0	0	0	0	0	0	0	0	1	0.0222222	0	0	1	0.025	0	0	0	0	0	0	0	0	0	0
Vulvovaginal pain	0	0	0	0	0	0	0	0	1	0.0222222	0	0	1	0.025	0	0	0	0	0	0	0	0	0	0
Weight increased	0	0	0	0	3	0.0612245	0	0	0	0	0	0	1	0.025	0	0	2	0.0645161	0	0	2	0.0714286	0	0
Urticaria	0	0	0	0	1	0.0204082	0	0	0	0	0	0	1	0.025	0	0	0	0	0	0	0	0	0	0
Erythema	0	0	0	0	0	0	0	0	0	0	0	0	1	0.025	0	0	2	0.0645161	0	0	1	0.0357143	0	0
Ejection fraction decreased	0	0	0	0	0	0	0	0	0	0	0	0	1	0.025	0	0	0	0	0	0	1	0.0357143	0	0
Rhonchi	0	0	0	0	0	0	0	0	0	0	0	0	1	0.025	0	0	0	0	0	0	1	0.0357143	0	0
Hordeolum	0	0	0	0	0	0	0	0	0	0	0	0	1	0.025	0	0	1	0.0322581	0	0	0	0	0	0
Nail discomfort	0	0	0	0	0	0	0	0	0	0	0	0	1	0.025	0	0	1	0.0322581	0	0	0	0	0	0
Acne	0	0	0	0	0	0	0	0	0	0	0	0	1	0.025	0	0	0	0	0	0	0	0	0	0
Bladder pain	0	0	0	0	0	0	0	0	0	0	0	0	1	0.025	0	0	0	0	0	0	0	0	0	0
Blepharitis	0	0	0	0	0	0	0	0	0	0	0	0	1	0.025	0	0	0	0	0	0	0	0	0	0
Blister	0	0	0	0	0	0	0	0	0	0	0	0	1	0.025	0	0	0	0	0	0	0	0	0	0
Bloody discharge	0	0	0	0	0	0	0	0	0	0	0	0	1	0.025	0	0	0	0	0	0	0	0	0	0
Bronchitis	0	0	0	0	0	0	0	0	0	0	0	0	1	0.025	0	0	0	0	0	0	0	0	0	0
Dyspareunia	0	0	0	0	0	0	0	0	0	0	0	0	1	0.025	0	0	0	0	0	0	0	0	0	0
Fungal skin infection	0	0	0	0	0	0	0	0	0	0	0	0	1	0.025	0	0	0	0	0	0	0	0	0	0
Gingival hyperpigmentation	0	0	0	0	0	0	0	0	0	0	0	0	1	0.025	0	0	0	0	0	0	0	0	0	0
Glaucoma	0	0	0	0	0	0	0	0	0	0	0	0	1	0.025	0	0	0	0	0	0	0	0	0	0
Haematuria	0	0	0	0	0	0	0	0	0	0	0	0	1	0.025	0	0	0	0	0	0	0	0	0	0
Herpes zoster	0	0	0	0	0	0	0	0	0	0	0	0	1	0.025	0	0	0	0	0	0	0	0	0	0
Hyperaesthesia	0	0	0	0	0	0	0	0	0	0	0	0	1	0.025	0	0	0	0	0	0	0	0	0	0
Laryngitis	0	0	0	0	0	0	0	0	0	0	0	0	1	0.025	0	0	0	0	0	0	0	0	0	0
Lung infection	0	0	0	0	0	0	0	0	0	0	0	0	1	0.025	0	0	0	0	0	0	0	0	0	0
Nasal discomfort	0	0	0	0	0	0	0	0	0	0	0	0	1	0.025	0	0	0	0	0	0	0	0	0	0
Purulent discharge	0	0	0	0	0	0	0	0	0	0	0	0	1	0.025	0	0	0	0	0	0	0	0	0	0
Vertigo	0	0	0	0	0	0	0	0	0	0	0	0	1	0.025	0	0	0	0	0	0	0	0	0	0
Rash pustular	1	0.0192308	0	0	1	0.0204082	0	0	2	0.0444444	1	0.0222222	0	0	0	0	1	0.0322581	0	0	0	0	0	0
Erythema multiforme	0	0	0	0	1	0.0204082	0	0	0	0	1	0.0222222	0	0	0	0	2	0.0645161	0	0	0	0	0	0
Obesity	0	0	0	0	0	0	0	0	0	0	1	0.0222222	0	0	0	0	1	0.0322581	0	0	0	0	0	0
Device related infection	0	0	0	0	0	0	0	0	0	0	1	0.0222222	0	0	0	0	0	0	0	0	0	0	0	0
Sepsis	0	0	0	0	0	0	0	0	0	0	1	0.0222222	0	0	0	0	0	0	0	0	0	0	0	0
Paraesthesia	3	0.0576923	0	0	2	0.0408163	0	0	5	0.111111	0	0	0	0	0	0	2	0.0645161	0	0	0	0	0	0
Localised oedema	2	0.0384615	0	0	2	0.0408163	0	0	5	0.111111	0	0	0	0	0	0	1	0.0322581	0	0	0	0	0	0
Dry skin	2	0.0384615	0	0	0	0	0	0	5	0.111111	0	0	0	0	0	0	5	0.16129	0	0	1	0.0357143	0	0
Pruritus	3	0.0576923	0	0	1	0.0204082	0	0	4	0.0888889	0	0	0	0	0	0	5	0.16129	0	0	1	0.0357143	0	0
Flushing	1	0.0192308	0	0	1	0.0204082	0	0	4	0.0888889	0	0	0	0	0	0	3	0.0967742	0	0	1	0.0357143	0	0
Abdominal pain upper	2	0.0384615	0	0	0	0	0	0	4	0.0888889	0	0	0	0	0	0	0	0	0	0	0	0	0	0
Dry mouth	4	0.0769231	0	0	2	0.0408163	0	0	3	0.0666667	0	0	0	0	0	0	0	0	0	0	0	0	0	0
Oral pain	2	0.0384615	0	0	2	0.0408163	0	0	3	0.0666667	0	0	0	0	0	0	2	0.0645161	0	0	0	0	0	0
Ear pain	0	0	0	0	2	0.0408163	0	0	3	0.0666667	0	0	0	0	0	0	0	0	0	0	0	0	0	0
Productive cough	0	0	0	0	2	0.0408163	0	0	3	0.0666667	0	0	0	0	0	0	0	0	0	0	0	0	0	0
Abdominal distension	2	0.0384615	0	0	1	0.0204082	0	0	3	0.0666667	0	0	0	0	0	0	1	0.0322581	0	0	2	0.0714286	0	0
Skin disorder	1	0.0192308	0	0	1	0.0204082	0	0	3	0.0666667	0	0	0	0	0	0	0	0	0	0	0	0	0	0
Skin infection	0	0	0	0	1	0.0204082	0	0	3	0.0666667	0	0	0	0	0	0	0	0	0	0	0	0	0	0
Abdominal pain	5	0.0961538	0	0	5	0.102041	0	0	2	0.0444444	0	0	0	0	0	0	4	0.129032	0	0	0	0	1	0.0357143
Blood alkaline phosphatase increased	5	0.0961538	0	0	2	0.0408163	0	0	2	0.0444444	0	0	0	0	0	0	1	0.0322581	0	0	0	0	0	0
Weight decreased	3	0.0576923	0	0	2	0.0408163	0	0	2	0.0444444	0	0	0	0	0	0	1	0.0322581	0	0	1	0.0357143	0	0
Conjunctivitis	0	0	0	0	2	0.0408163	0	0	2	0.0444444	0	0	0	0	0	0	0	0	0	0	1	0.0357143	0	0
Depression	3	0.0576923	0	0	1	0.0204082	0	0	2	0.0444444	0	0	0	0	0	0	4	0.129032	0	0	3	0.107143	0	0
Neck pain	2	0.0384615	0	0	1	0.0204082	0	0	2	0.0444444	0	0	0	0	0	0	2	0.0645161	0	0	0	0	0	0
Muscular weakness	1	0.0192308	0	0	1	0.0204082	0	0	2	0.0444444	0	0	0	0	0	0	1	0.0322581	0	0	0	0	0	0
Postnasal drip	0	0	0	0	1	0.0204082	0	0	2	0.0444444	0	0	0	0	0	0	1	0.0322581	0	0	0	0	0	0
Infusion related reaction	6	0.115385	0	0	0	0	0	0	2	0.0444444	0	0	0	0	0	0	4	0.129032	0	0	0	0	0	0
Rhinitis	1	0.0192308	0	0	0	0	0	0	2	0.0444444	0	0	0	0	0	0	0	0	0	0	0	0	0	0
Tinnitus	1	0.0192308	0	0	0	0	0	0	2	0.0444444	0	0	0	0	0	0	0	0	0	0	0	0	0	0
Hypersensitivity	0	0	0	0	0	0	0	0	2	0.0444444	0	0	0	0	0	0	1	0.0322581	0	0	0	0	0	0
Photosensitivity reaction	0	0	0	0	0	0	0	0	2	0.0444444	0	0	0	0	0	0	1	0.0322581	0	0	0	0	0	0
Nail bed inflammation	0	0	0	0	0	0	0	0	2	0.0444444	0	0	0	0	0	0	0	0	0	0	0	0	0	0
Arthralgia	4	0.0769231	0	0	5	0.102041	0	0	1	0.0222222	0	0	0	0	0	0	4	0.129032	0	0	3	0.107143	0	0
Rhinitis allergic	5	0.0961538	0	0	2	0.0408163	0	0	1	0.0222222	0	0	0	0	0	0	2	0.0645161	0	0	1	0.0357143	0	0
Rectal haemorrhage	1	0.0192308	0	0	2	0.0408163	0	0	1	0.0222222	0	0	0	0	0	0	1	0.0322581	0	0	1	0.0357143	0	0
Hypocalcaemia	1	0.0192308	0	0	2	0.0408163	0	0	1	0.0222222	0	0	0	0	0	0	0	0	0	0	0	0	0	0
Breast pain	3	0.0576923	0	0	1	0.0204082	0	0	1	0.0222222	0	0	0	0	0	0	4	0.129032	0	0	1	0.0357143	0	0
Influenza like illness	3	0.0576923	0	0	1	0.0204082	0	0	1	0.0222222	0	0	0	0	0	0	1	0.0322581	0	0	1	0.0357143	0	0
Wheezing	2	0.0384615	0	0	1	0.0204082	0	0	1	0.0222222	0	0	0	0	0	0	0	0	0	0	0	0	0	0
Gastritis	1	0.0192308	0	0	1	0.0204082	0	0	1	0.0222222	0	0	0	0	0	0	0	0	0	0	0	0	0	0
Hyperkalaemia	1	0.0192308	0	0	1	0.0204082	0	0	1	0.0222222	0	0	0	0	0	0	0	0	0	0	0	0	0	0
Red blood cell count decreased	0	0	0	0	1	0.0204082	0	0	1	0.0222222	0	0	0	0	0	0	0	0	0	0	1	0.0357143	0	0
Folliculitis	0	0	0	0	1	0.0204082	0	0	1	0.0222222	0	0	0	0	0	0	5	0.16129	0	0	0	0	0	0
Onychoclasis	0	0	0	0	1	0.0204082	0	0	1	0.0222222	0	0	0	0	0	0	1	0.0322581	0	0	0	0	0	0
Haemorrhoidal haemorrhage	0	0	0	0	1	0.0204082	0	0	1	0.0222222	0	0	0	0	0	0	0	0	0	0	0	0	0	0
Monocyte count decreased	0	0	0	0	1	0.0204082	0	0	1	0.0222222	0	0	0	0	0	0	0	0	0	0	0	0	0	0
Nasopharyngitis	0	0	0	0	1	0.0204082	0	0	1	0.0222222	0	0	0	0	0	0	0	0	0	0	0	0	0	0
Plantar fasciitis	0	0	0	0	1	0.0204082	0	0	1	0.0222222	0	0	0	0	0	0	0	0	0	0	0	0	0	0
Presyncope	0	0	0	0	1	0.0204082	0	0	1	0.0222222	0	0	0	0	0	0	0	0	0	0	0	0	0	0
Rash pruritic	0	0	0	0	1	0.0204082	0	0	1	0.0222222	0	0	0	0	0	0	0	0	0	0	0	0	0	0
Memory impairment	1	0.0192308	0	0	0	0	0	0	1	0.0222222	0	0	0	0	0	0	2	0.0645161	0	0	0	0	1	0.0357143
Contusion	1	0.0192308	0	0	0	0	0	0	1	0.0222222	0	0	0	0	0	0	1	0.0322581	0	0	1	0.0357143	0	0
Hyperhidrosis	1	0.0192308	0	0	0	0	0	0	1	0.0222222	0	0	0	0	0	0	0	0	0	0	1	0.0357143	0	0
Catheter site pain	1	0.0192308	0	0	0	0	0	0	1	0.0222222	0	0	0	0	0	0	1	0.0322581	0	0	0	0	0	0
Paronychia	1	0.0192308	0	0	0	0	0	0	1	0.0222222	0	0	0	0	0	0	1	0.0322581	0	0	0	0	0	0
Somnolence	1	0.0192308	0	0	0	0	0	0	1	0.0222222	0	0	0	0	0	0	1	0.0322581	0	0	0	0	0	0
Oral infection	0	0	0	0	0	0	0	0	1	0.0222222	0	0	0	0	0	0	0	0	0	0	0	0	1	0.0357143
Disturbance in attention	0	0	0	0	0	0	0	0	1	0.0222222	0	0	0	0	0	0	0	0	0	0	1	0.0357143	0	0
Menstruation irregular	0	0	0	0	0	0	0	0	1	0.0222222	0	0	0	0	0	0	0	0	0	0	1	0.0357143	0	0
Nasal dryness	0	0	0	0	0	0	0	0	1	0.0222222	0	0	0	0	0	0	4	0.129032	0	0	0	0	0	0
Dysuria	0	0	0	0	0	0	0	0	1	0.0222222	0	0	0	0	0	0	2	0.0645161	0	0	0	0	0	0
Hyperglycaemia	0	0	0	0	0	0	0	0	1	0.0222222	0	0	0	0	0	0	2	0.0645161	0	0	0	0	0	0
Night sweats	0	0	0	0	0	0	0	0	1	0.0222222	0	0	0	0	0	0	2	0.0645161	0	0	0	0	0	0
Pelvic pain	0	0	0	0	0	0	0	0	1	0.0222222	0	0	0	0	0	0	2	0.0645161	0	0	0	0	0	0
Ingrowing nail	0	0	0	0	0	0	0	0	1	0.0222222	0	0	0	0	0	0	1	0.0322581	0	0	0	0	0	0
Rosacea	0	0	0	0	0	0	0	0	1	0.0222222	0	0	0	0	0	0	1	0.0322581	0	0	0	0	0	0
Agitation	0	0	0	0	0	0	0	0	1	0.0222222	0	0	0	0	0	0	0	0	0	0	0	0	0	0
Akathisia	0	0	0	0	0	0	0	0	1	0.0222222	0	0	0	0	0	0	0	0	0	0	0	0	0	0
Anal fissure	0	0	0	0	0	0	0	0	1	0.0222222	0	0	0	0	0	0	0	0	0	0	0	0	0	0
Asthenia	0	0	0	0	0	0	0	0	1	0.0222222	0	0	0	0	0	0	0	0	0	0	0	0	0	0
Asthma	0	0	0	0	0	0	0	0	1	0.0222222	0	0	0	0	0	0	0	0	0	0	0	0	0	0
Blepharospasm	0	0	0	0	0	0	0	0	1	0.0222222	0	0	0	0	0	0	0	0	0	0	0	0	0	0
Blood chloride increased	0	0	0	0	0	0	0	0	1	0.0222222	0	0	0	0	0	0	0	0	0	0	0	0	0	0
Cardiac flutter	0	0	0	0	0	0	0	0	1	0.0222222	0	0	0	0	0	0	0	0	0	0	0	0	0	0
Dermal cyst	0	0	0	0	0	0	0	0	1	0.0222222	0	0	0	0	0	0	0	0	0	0	0	0	0	0
Epigastric discomfort	0	0	0	0	0	0	0	0	1	0.0222222	0	0	0	0	0	0	0	0	0	0	0	0	0	0
Eye swelling	0	0	0	0	0	0	0	0	1	0.0222222	0	0	0	0	0	0	0	0	0	0	0	0	0	0
Eyelid margin crusting	0	0	0	0	0	0	0	0	1	0.0222222	0	0	0	0	0	0	0	0	0	0	0	0	0	0
Hyperkeratosis	0	0	0	0	0	0	0	0	1	0.0222222	0	0	0	0	0	0	0	0	0	0	0	0	0	0
Hypoglycaemia	0	0	0	0	0	0	0	0	1	0.0222222	0	0	0	0	0	0	0	0	0	0	0	0	0	0
Inflammation	0	0	0	0	0	0	0	0	1	0.0222222	0	0	0	0	0	0	0	0	0	0	0	0	0	0
Injection site reaction	0	0	0	0	0	0	0	0	1	0.0222222	0	0	0	0	0	0	0	0	0	0	0	0	0	0
Lung disorder	0	0	0	0	0	0	0	0	1	0.0222222	0	0	0	0	0	0	0	0	0	0	0	0	0	0
Mean cell volume decreased	0	0	0	0	0	0	0	0	1	0.0222222	0	0	0	0	0	0	0	0	0	0	0	0	0	0
Neuropathy peripheral	0	0	0	0	0	0	0	0	1	0.0222222	0	0	0	0	0	0	0	0	0	0	0	0	0	0
Ocular hyperaemia	0	0	0	0	0	0	0	0	1	0.0222222	0	0	0	0	0	0	0	0	0	0	0	0	0	0
Pain in jaw	0	0	0	0	0	0	0	0	1	0.0222222	0	0	0	0	0	0	0	0	0	0	0	0	0	0
Pharyngeal erythema	0	0	0	0	0	0	0	0	1	0.0222222	0	0	0	0	0	0	0	0	0	0	0	0	0	0
Restlessness	0	0	0	0	0	0	0	0	1	0.0222222	0	0	0	0	0	0	0	0	0	0	0	0	0	0
Salivary duct inflammation	0	0	0	0	0	0	0	0	1	0.0222222	0	0	0	0	0	0	0	0	0	0	0	0	0	0
Salivary hypersecretion	0	0	0	0	0	0	0	0	1	0.0222222	0	0	0	0	0	0	0	0	0	0	0	0	0	0
Sinus congestion	0	0	0	0	0	0	0	0	1	0.0222222	0	0	0	0	0	0	0	0	0	0	0	0	0	0
Sinus disorder	0	0	0	0	0	0	0	0	1	0.0222222	0	0	0	0	0	0	0	0	0	0	0	0	0	0
Suicidal ideation	0	0	0	0	0	0	0	0	1	0.0222222	0	0	0	0	0	0	0	0	0	0	0	0	0	0
Swollen tongue	0	0	0	0	0	0	0	0	1	0.0222222	0	0	0	0	0	0	0	0	0	0	0	0	0	0
Tinea pedis	0	0	0	0	0	0	0	0	1	0.0222222	0	0	0	0	0	0	0	0	0	0	0	0	0	0
Tooth fracture	0	0	0	0	0	0	0	0	1	0.0222222	0	0	0	0	0	0	0	0	0	0	0	0	0	0
Uterine pain	0	0	0	0	0	0	0	0	1	0.0222222	0	0	0	0	0	0	0	0	0	0	0	0	0	0
Dysphagia	0	0	0	0	2	0.0408163	0	0	0	0	0	0	0	0	0	0	1	0.0322581	0	0	0	0	0	0
Blood creatinine increased	0	0	0	0	2	0.0408163	0	0	0	0	0	0	0	0	0	0	0	0	0	0	0	0	0	0
Nail infection	1	0.0192308	0	0	1	0.0204082	0	0	0	0	0	0	0	0	0	0	0	0	0	0	4	0.142857	0	0
Palmar-plantar erythrodysaesthesia syndrome	1	0.0192308	0	0	1	0.0204082	0	0	0	0	0	0	0	0	0	0	2	0.0645161	0	0	1	0.0357143	0	0
Cheilitis	1	0.0192308	0	0	1	0.0204082	0	0	0	0	0	0	0	0	0	0	0	0	0	0	1	0.0357143	0	0
Eye infection	1	0.0192308	0	0	1	0.0204082	0	0	0	0	0	0	0	0	0	0	0	0	0	0	0	0	0	0
Sensation of foreign body	1	0.0192308	0	0	1	0.0204082	0	0	0	0	0	0	0	0	0	0	0	0	0	0	0	0	0	0
Skin discolouration	1	0.0192308	0	0	1	0.0204082	0	0	0	0	0	0	0	0	0	0	0	0	0	0	0	0	0	0
Toothache	1	0.0192308	0	0	1	0.0204082	0	0	0	0	0	0	0	0	0	0	0	0	0	0	0	0	0	0
Vaginal infection	0	0	0	0	1	0.0204082	0	0	0	0	0	0	0	0	0	0	2	0.0645161	0	0	2	0.0714286	1	0.0357143
Face oedema	0	0	0	0	1	0.0204082	0	0	0	0	0	0	0	0	0	0	2	0.0645161	0	0	1	0.0357143	0	0
Cognitive disorder	0	0	0	0	1	0.0204082	0	0	0	0	0	0	0	0	0	0	1	0.0322581	0	0	1	0.0357143	0	0
Hypoacusis	0	0	0	0	1	0.0204082	0	0	0	0	0	0	0	0	0	0	0	0	0	0	1	0.0357143	0	0
Monocyte count increased	0	0	0	0	1	0.0204082	0	0	0	0	0	0	0	0	0	0	0	0	0	0	1	0.0357143	0	0
Catheter site erythema	0	0	0	0	1	0.0204082	0	0	0	0	0	0	0	0	0	0	1	0.0322581	0	0	0	0	0	0
Vaginal haemorrhage	0	0	0	0	1	0.0204082	0	0	0	0	0	0	0	0	0	0	1	0.0322581	0	0	0	0	0	0
Anal haemorrhage	0	0	0	0	1	0.0204082	0	0	0	0	0	0	0	0	0	0	0	0	0	0	0	0	0	0
Blood phosphorus decreased	0	0	0	0	1	0.0204082	0	0	0	0	0	0	0	0	0	0	0	0	0	0	0	0	0	0
Bronchial secretion retention	0	0	0	0	1	0.0204082	0	0	0	0	0	0	0	0	0	0	0	0	0	0	0	0	0	0
Cardiovascular function test abnormal	0	0	0	0	1	0.0204082	0	0	0	0	0	0	0	0	0	0	0	0	0	0	0	0	0	0
Colitis	0	0	0	0	1	0.0204082	0	0	0	0	0	0	0	0	0	0	0	0	0	0	0	0	0	0
Complement factor C4 increased	0	0	0	0	1	0.0204082	0	0	0	0	0	0	0	0	0	0	0	0	0	0	0	0	0	0
Cutaneous lupus erythematosus	0	0	0	0	1	0.0204082	0	0	0	0	0	0	0	0	0	0	0	0	0	0	0	0	0	0
Electrocardiogram T wave inversion	0	0	0	0	1	0.0204082	0	0	0	0	0	0	0	0	0	0	0	0	0	0	0	0	0	0
Eosinophilic pustular folliculitis	0	0	0	0	1	0.0204082	0	0	0	0	0	0	0	0	0	0	0	0	0	0	0	0	0	0
Facial pain	0	0	0	0	1	0.0204082	0	0	0	0	0	0	0	0	0	0	0	0	0	0	0	0	0	0
Gingival infection	0	0	0	0	1	0.0204082	0	0	0	0	0	0	0	0	0	0	0	0	0	0	0	0	0	0
Granulocyte count decreased	0	0	0	0	1	0.0204082	0	0	0	0	0	0	0	0	0	0	0	0	0	0	0	0	0	0
Hypernatraemia	0	0	0	0	1	0.0204082	0	0	0	0	0	0	0	0	0	0	0	0	0	0	0	0	0	0
Hypoaesthesia	0	0	0	0	1	0.0204082	0	0	0	0	0	0	0	0	0	0	0	0	0	0	0	0	0	0
Hypoalbuminaemia	0	0	0	0	1	0.0204082	0	0	0	0	0	0	0	0	0	0	0	0	0	0	0	0	0	0
Hypochloraemia	0	0	0	0	1	0.0204082	0	0	0	0	0	0	0	0	0	0	0	0	0	0	0	0	0	0
Irritability	0	0	0	0	1	0.0204082	0	0	0	0	0	0	0	0	0	0	0	0	0	0	0	0	0	0
Leukopenia	0	0	0	0	1	0.0204082	0	0	0	0	0	0	0	0	0	0	0	0	0	0	0	0	0	0
Lymphadenopathy	0	0	0	0	1	0.0204082	0	0	0	0	0	0	0	0	0	0	0	0	0	0	0	0	0	0
Mastication disorder	0	0	0	0	1	0.0204082	0	0	0	0	0	0	0	0	0	0	0	0	0	0	0	0	0	0
Night blindness	0	0	0	0	1	0.0204082	0	0	0	0	0	0	0	0	0	0	0	0	0	0	0	0	0	0
Pericardial effusion	0	0	0	0	1	0.0204082	0	0	0	0	0	0	0	0	0	0	0	0	0	0	0	0	0	0
Platelet count increased	0	0	0	0	1	0.0204082	0	0	0	0	0	0	0	0	0	0	0	0	0	0	0	0	0	0
Rales	0	0	0	0	1	0.0204082	0	0	0	0	0	0	0	0	0	0	0	0	0	0	0	0	0	0
Restless legs syndrome	0	0	0	0	1	0.0204082	0	0	0	0	0	0	0	0	0	0	0	0	0	0	0	0	0	0
Sjogren's syndrome	0	0	0	0	1	0.0204082	0	0	0	0	0	0	0	0	0	0	0	0	0	0	0	0	0	0
Thrombocythaemia	0	0	0	0	1	0.0204082	0	0	0	0	0	0	0	0	0	0	0	0	0	0	0	0	0	0
Thrombocytopenia	0	0	0	0	1	0.0204082	0	0	0	0	0	0	0	0	0	0	0	0	0	0	0	0	0	0
Tongue discolouration	0	0	0	0	1	0.0204082	0	0	0	0	0	0	0	0	0	0	0	0	0	0	0	0	0	0
Urinary incontinence	0	0	0	0	1	0.0204082	0	0	0	0	0	0	0	0	0	0	0	0	0	0	0	0	0	0
Vulvovaginal pruritus	0	0	0	0	1	0.0204082	0	0	0	0	0	0	0	0	0	0	0	0	0	0	0	0	0	0
Micturition urgency	3	0.0576923	0	0	0	0	0	0	0	0	0	0	0	0	0	0	0	0	0	0	1	0.0357143	0	0
Dermatitis	1	0.0192308	0	0	0	0	0	0	0	0	0	0	0	0	0	0	1	0.0322581	0	0	2	0.0714286	0	0
Skin ulcer	1	0.0192308	0	0	0	0	0	0	0	0	0	0	0	0	0	0	1	0.0322581	0	0	0	0	0	0
Visual impairment	1	0.0192308	0	0	0	0	0	0	0	0	0	0	0	0	0	0	1	0.0322581	0	0	0	0	0	0
Vitamin D deficiency	1	0.0192308	0	0	0	0	0	0	0	0	0	0	0	0	0	0	1	0.0322581	0	0	0	0	0	0
Basophil count increased	1	0.0192308	0	0	0	0	0	0	0	0	0	0	0	0	0	0	0	0	0	0	0	0	0	0
Candidiasis	1	0.0192308	0	0	0	0	0	0	0	0	0	0	0	0	0	0	0	0	0	0	0	0	0	0
Catheter site rash	1	0.0192308	0	0	0	0	0	0	0	0	0	0	0	0	0	0	0	0	0	0	0	0	0	0
Catheter site related reaction	1	0.0192308	0	0	0	0	0	0	0	0	0	0	0	0	0	0	0	0	0	0	0	0	0	0
Cyst	1	0.0192308	0	0	0	0	0	0	0	0	0	0	0	0	0	0	0	0	0	0	0	0	0	0
Ear congestion	1	0.0192308	0	0	0	0	0	0	0	0	0	0	0	0	0	0	0	0	0	0	0	0	0	0
Emotional disorder	1	0.0192308	0	0	0	0	0	0	0	0	0	0	0	0	0	0	0	0	0	0	0	0	0	0
Glossodynia	1	0.0192308	0	0	0	0	0	0	0	0	0	0	0	0	0	0	0	0	0	0	0	0	0	0
Lip blister	1	0.0192308	0	0	0	0	0	0	0	0	0	0	0	0	0	0	0	0	0	0	0	0	0	0
Migraine	1	0.0192308	0	0	0	0	0	0	0	0	0	0	0	0	0	0	0	0	0	0	0	0	0	0
Mucosal infection	1	0.0192308	0	0	0	0	0	0	0	0	0	0	0	0	0	0	0	0	0	0	0	0	0	0
Multiple allergies	1	0.0192308	0	0	0	0	0	0	0	0	0	0	0	0	0	0	0	0	0	0	0	0	0	0
Neuralgia	1	0.0192308	0	0	0	0	0	0	0	0	0	0	0	0	0	0	0	0	0	0	0	0	0	0
Thrombotic thrombocytopenic purpura	1	0.0192308	0	0	0	0	0	0	0	0	0	0	0	0	0	0	0	0	0	0	0	0	0	0
Vaginal discharge	1	0.0192308	0	0	0	0	0	0	0	0	0	0	0	0	0	0	0	0	0	0	0	0	0	0
Appendicitis	0	0	0	0	0	0	0	0	0	0	0	0	0	0	0	0	0	0	1	0.0322581	0	0	1	0.0357143
Appendicectomy	0	0	0	0	0	0	0	0	0	0	0	0	0	0	0	0	0	0	0	0	0	0	1	0.0357143
Pneumocystis jiroveci pneumonia	0	0	0	0	0	0	0	0	0	0	0	0	0	0	0	0	0	0	0	0	0	0	1	0.0357143
Pulmonary embolism	0	0	0	0	0	0	0	0	0	0	0	0	0	0	0	0	0	0	0	0	0	0	1	0.0357143
Pulmonary infarction	0	0	0	0	0	0	0	0	0	0	0	0	0	0	0	0	0	0	0	0	0	0	1	0.0357143
Musculoskeletal chest pain	0	0	0	0	0	0	0	0	0	0	0	0	0	0	0	0	1	0.0322581	1	0.0322581	1	0.0357143	0	0
Premature menopause	0	0	0	0	0	0	0	0	0	0	0	0	0	0	0	0	0	0	1	0.0322581	0	0	0	0
Lip dry	0	0	0	0	0	0	0	0	0	0	0	0	0	0	0	0	0	0	0	0	2	0.0714286	0	0
Breast disorder	0	0	0	0	0	0	0	0	0	0	0	0	0	0	0	0	2	0.0645161	0	0	1	0.0357143	0	0
Genital herpes	0	0	0	0	0	0	0	0	0	0	0	0	0	0	0	0	2	0.0645161	0	0	1	0.0357143	0	0
Angina pectoris	0	0	0	0	0	0	0	0	0	0	0	0	0	0	0	0	1	0.0322581	0	0	1	0.0357143	0	0
Confusional state	0	0	0	0	0	0	0	0	0	0	0	0	0	0	0	0	1	0.0322581	0	0	1	0.0357143	0	0
Neutrophil count increased	0	0	0	0	0	0	0	0	0	0	0	0	0	0	0	0	1	0.0322581	0	0	1	0.0357143	0	0
White blood cell count increased	0	0	0	0	0	0	0	0	0	0	0	0	0	0	0	0	1	0.0322581	0	0	1	0.0357143	0	0
Affect lability	0	0	0	0	0	0	0	0	0	0	0	0	0	0	0	0	0	0	0	0	1	0.0357143	0	0
Ankle fracture	0	0	0	0	0	0	0	0	0	0	0	0	0	0	0	0	0	0	0	0	1	0.0357143	0	0
Anorectal discomfort	0	0	0	0	0	0	0	0	0	0	0	0	0	0	0	0	0	0	0	0	1	0.0357143	0	0
Appetite disorder	0	0	0	0	0	0	0	0	0	0	0	0	0	0	0	0	0	0	0	0	1	0.0357143	0	0
Band neutrophil percentage increased	0	0	0	0	0	0	0	0	0	0	0	0	0	0	0	0	0	0	0	0	1	0.0357143	0	0
Blood chloride decreased	0	0	0	0	0	0	0	0	0	0	0	0	0	0	0	0	0	0	0	0	1	0.0357143	0	0
Blood pressure systolic increased	0	0	0	0	0	0	0	0	0	0	0	0	0	0	0	0	0	0	0	0	1	0.0357143	0	0
Breast haemorrhage	0	0	0	0	0	0	0	0	0	0	0	0	0	0	0	0	0	0	0	0	1	0.0357143	0	0
Chromaturia	0	0	0	0	0	0	0	0	0	0	0	0	0	0	0	0	0	0	0	0	1	0.0357143	0	0
Cyanosis	0	0	0	0	0	0	0	0	0	0	0	0	0	0	0	0	0	0	0	0	1	0.0357143	0	0
Deep vein thrombosis	0	0	0	0	0	0	0	0	0	0	0	0	0	0	0	0	0	0	0	0	1	0.0357143	0	0
Disorientation	0	0	0	0	0	0	0	0	0	0	0	0	0	0	0	0	0	0	0	0	1	0.0357143	0	0
Fibrin D dimer	0	0	0	0	0	0	0	0	0	0	0	0	0	0	0	0	0	0	0	0	1	0.0357143	0	0
Gait disturbance	0	0	0	0	0	0	0	0	0	0	0	0	0	0	0	0	0	0	0	0	1	0.0357143	0	0
Haematochezia	0	0	0	0	0	0	0	0	0	0	0	0	0	0	0	0	0	0	0	0	1	0.0357143	0	0
Hearing impaired	0	0	0	0	0	0	0	0	0	0	0	0	0	0	0	0	0	0	0	0	1	0.0357143	0	0
Heart sounds abnormal	0	0	0	0	0	0	0	0	0	0	0	0	0	0	0	0	0	0	0	0	1	0.0357143	0	0
Infection	0	0	0	0	0	0	0	0	0	0	0	0	0	0	0	0	0	0	0	0	1	0.0357143	0	0
Mood swings	0	0	0	0	0	0	0	0	0	0	0	0	0	0	0	0	0	0	0	0	1	0.0357143	0	0
Onycholysis	0	0	0	0	0	0	0	0	0	0	0	0	0	0	0	0	0	0	0	0	1	0.0357143	0	0
Osteoporosis	0	0	0	0	0	0	0	0	0	0	0	0	0	0	0	0	0	0	0	0	1	0.0357143	0	0
Post procedural complication	0	0	0	0	0	0	0	0	0	0	0	0	0	0	0	0	0	0	0	0	1	0.0357143	0	0
Post procedural drainage	0	0	0	0	0	0	0	0	0	0	0	0	0	0	0	0	0	0	0	0	1	0.0357143	0	0
Scleral disorder	0	0	0	0	0	0	0	0	0	0	0	0	0	0	0	0	0	0	0	0	1	0.0357143	0	0
Sensory disturbance	0	0	0	0	0	0	0	0	0	0	0	0	0	0	0	0	0	0	0	0	1	0.0357143	0	0
Catheter site pruritus	0	0	0	0	0	0	0	0	0	0	0	0	0	0	0	0	2	0.0645161	0	0	0	0	0	0
Adnexa uteri pain	0	0	0	0	0	0	0	0	0	0	0	0	0	0	0	0	1	0.0322581	0	0	0	0	0	0
Balance disorder	0	0	0	0	0	0	0	0	0	0	0	0	0	0	0	0	1	0.0322581	0	0	0	0	0	0
Chest discomfort	0	0	0	0	0	0	0	0	0	0	0	0	0	0	0	0	1	0.0322581	0	0	0	0	0	0
Cystitis	0	0	0	0	0	0	0	0	0	0	0	0	0	0	0	0	1	0.0322581	0	0	0	0	0	0
Diastolic dysfunction	0	0	0	0	0	0	0	0	0	0	0	0	0	0	0	0	1	0.0322581	0	0	0	0	0	0
Embolism	0	0	0	0	0	0	0	0	0	0	0	0	0	0	0	0	1	0.0322581	0	0	0	0	0	0
Endodontic procedure	0	0	0	0	0	0	0	0	0	0	0	0	0	0	0	0	1	0.0322581	0	0	0	0	0	0
Eosinophil count increased	0	0	0	0	0	0	0	0	0	0	0	0	0	0	0	0	1	0.0322581	0	0	0	0	0	0
Feeling abnormal	0	0	0	0	0	0	0	0	0	0	0	0	0	0	0	0	1	0.0322581	0	0	0	0	0	0
Hyperphagia	0	0	0	0	0	0	0	0	0	0	0	0	0	0	0	0	1	0.0322581	0	0	0	0	0	0
Incision site haemorrhage	0	0	0	0	0	0	0	0	0	0	0	0	0	0	0	0	1	0.0322581	0	0	0	0	0	0
Joint swelling	0	0	0	0	0	0	0	0	0	0	0	0	0	0	0	0	1	0.0322581	0	0	0	0	0	0
Lymphocyte percentage decreased	0	0	0	0	0	0	0	0	0	0	0	0	0	0	0	0	1	0.0322581	0	0	0	0	0	0
Lymphocyte percentage increased	0	0	0	0	0	0	0	0	0	0	0	0	0	0	0	0	1	0.0322581	0	0	0	0	0	0
Mood altered	0	0	0	0	0	0	0	0	0	0	0	0	0	0	0	0	1	0.0322581	0	0	0	0	0	0
Musculoskeletal disorder	0	0	0	0	0	0	0	0	0	0	0	0	0	0	0	0	1	0.0322581	0	0	0	0	0	0
Oral dysaesthesia	0	0	0	0	0	0	0	0	0	0	0	0	0	0	0	0	1	0.0322581	0	0	0	0	0	0
Peripheral motor neuropathy	0	0	0	0	0	0	0	0	0	0	0	0	0	0	0	0	1	0.0322581	0	0	0	0	0	0
Pleuritic pain	0	0	0	0	0	0	0	0	0	0	0	0	0	0	0	0	1	0.0322581	0	0	0	0	0	0
Post procedural swelling	0	0	0	0	0	0	0	0	0	0	0	0	0	0	0	0	1	0.0322581	0	0	0	0	0	0
Procedural pain	0	0	0	0	0	0	0	0	0	0	0	0	0	0	0	0	1	0.0322581	0	0	0	0	0	0
Scar	0	0	0	0	0	0	0	0	0	0	0	0	0	0	0	0	1	0.0322581	0	0	0	0	0	0
Skin hypertrophy	0	0	0	0	0	0	0	0	0	0	0	0	0	0	0	0	1	0.0322581	0	0	0	0	0	0
Sleep disorder	0	0	0	0	0	0	0	0	0	0	0	0	0	0	0	0	1	0.0322581	0	0	0	0	0	0
Thermal burn	0	0	0	0	0	0	0	0	0	0	0	0	0	0	0	0	1	0.0322581	0	0	0	0	0	0
Tremor	0	0	0	0	0	0	0	0	0	0	0	0	0	0	0	0	1	0.0322581	0	0	0	0	0	0

## Sheet: Sheet4
	Inv_TH_g12	Inv_TH_g35	Inv_TH_g12_PercRand	Inv_TH_g35_PercRand	AC_TH_g12	AC_TH_g35	AC_TH_g12_PercAC	AC_TH_g35_PercAC	Inv_TDM1_g12	Inv_TDM1_g35	Inv_TDM1_g12_PercRand	Inv_TDM1_g35_PercRand	AC_TDM1_g12	AC_TDM1_g35	AC_TDM1_g12_PercAC	AC_TDM1_g35_PercAC	Inv_THP_g12	Inv_THP_g35	Inv_THP_g12_PercRand	Inv_THP_g35_Perc_Rand	AC_THP_g12	AC_THP_g35	AC_THP_g12	AC_THP_g35
Abdominal distension	1	0	0.0322581	0	2	0	0.0714286	0	2	0	0.0384615	0	1	0	0.0204082	0	3	0	0.0666667	0	0	0	0	0
Abdominal pain	4	0	0.129032	0	0	1	0	0.0357143	5	0	0.0961538	0	5	0	0.102041	0	2	0	0.0444444	0	0	0	0	0
Abdominal pain upper	0	0	0	0	0	0	0	0	2	0	0.0384615	0	0	0	0	0	4	0	0.0888889	0	0	0	0	0
Adnexa uteri pain	1	0	0.0322581	0	0	0	0	0	0	0	0	0	0	0	0	0	0	0	0	0	0	0	0	0
Agitation	0	0	0	0	0	0	0	0	0	0	0	0	0	0	0	0	1	0	0.0222222	0	0	0	0	0
Akathisia	0	0	0	0	0	0	0	0	0	0	0	0	0	0	0	0	1	0	0.0222222	0	0	0	0	0
Alanine aminotransferase increased	3	1	0.0967742	0.0322581	0	0	0	0	16	1	0.307692	0.0192308	2	1	0.0408163	0.0204082	2	2	0.0444444	0.0444444	1	0	0.025641	0
Alopecia	21	0	0.677419	0	3	0	0.107143	0	5	0	0.0961538	0	11	0	0.22449	0	30	0	0.666667	0	3	0	0.0769231	0
Anaemia	4	0	0.129032	0	5	1	0.178571	0.0357143	3	2	0.0576923	0.0384615	10	2	0.204082	0.0408163	10	1	0.222222	0.0222222	5	4	0.128205	0.102564
Anaemia haemolytic autoimmune	0	0	0	0	0	0	0	0	0	1	0	0.0192308	0	0	0	0	0	0	0	0	0	0	0	0
Anal fissure	0	0	0	0	0	0	0	0	0	0	0	0	0	0	0	0	1	0	0.0222222	0	0	0	0	0
Angina pectoris	1	0	0.0322581	0	1	0	0.0357143	0	0	0	0	0	0	0	0	0	0	0	0	0	0	0	0	0
Anorexia	2	0	0.0645161	0	3	0	0.107143	0	9	0	0.173077	0	3	0	0.0612245	0	6	0	0.133333	0	4	0	0.102564	0
Anxiety	3	0	0.0967742	0	7	0	0.25	0	4	0	0.0769231	0	2	0	0.0408163	0	4	0	0.0888889	0	2	0	0.0512821	0
Appendicitis	0	1	0	0.0322581	0	1	0	0.0357143	0	0	0	0	0	0	0	0	0	0	0	0	0	0	0	0
Arthralgia	4	0	0.129032	0	3	0	0.107143	0	4	0	0.0769231	0	5	0	0.102041	0	1	0	0.0222222	0	0	0	0	0
Aspartate aminotransferase increased	3	1	0.0967742	0.0322581	0	0	0	0	17	0	0.326923	0	3	0	0.0612245	0	2	0	0.0444444	0	1	0	0.025641	0
Asthenia	0	0	0	0	0	0	0	0	0	0	0	0	0	0	0	0	1	0	0.0222222	0	0	0	0	0
Asthma	0	0	0	0	0	0	0	0	0	0	0	0	0	0	0	0	1	0	0.0222222	0	0	0	0	0
Back pain	5	0	0.16129	0	2	0	0.0714286	0	2	0	0.0384615	0	1	0	0.0204082	0	1	0	0.0222222	0	2	0	0.0512821	0
Balance disorder	1	0	0.0322581	0	0	0	0	0	0	0	0	0	0	0	0	0	0	0	0	0	0	0	0	0
Basophil count increased	0	0	0	0	0	0	0	0	1	0	0.0192308	0	0	0	0	0	0	0	0	0	0	0	0	0
Blepharospasm	0	0	0	0	0	0	0	0	0	0	0	0	0	0	0	0	1	0	0.0222222	0	0	0	0	0
Blood alkaline phosphatase increased	1	0	0.0322581	0	0	0	0	0	5	0	0.0961538	0	2	0	0.0408163	0	2	0	0.0444444	0	0	0	0	0
Blood bilirubin increased	1	0	0.0322581	0	0	0	0	0	0	1	0	0.0192308	0	0	0	0	1	0	0.0222222	0	0	0	0	0
Blood chloride increased	0	0	0	0	0	0	0	0	0	0	0	0	0	0	0	0	1	0	0.0222222	0	0	0	0	0
Bone pain	3	0	0.0967742	0	7	0	0.25	0	2	0	0.0384615	0	4	0	0.0816327	0	1	0	0.0222222	0	2	0	0.0512821	0
Breast disorder	2	0	0.0645161	0	1	0	0.0357143	0	0	0	0	0	0	0	0	0	0	0	0	0	0	0	0	0
Breast pain	4	0	0.129032	0	1	0	0.0357143	0	3	0	0.0576923	0	1	0	0.0204082	0	1	0	0.0222222	0	0	0	0	0
Candidiasis	0	0	0	0	0	0	0	0	1	0	0.0192308	0	0	0	0	0	0	0	0	0	0	0	0	0
Cardiac flutter	0	0	0	0	0	0	0	0	0	0	0	0	0	0	0	0	1	0	0.0222222	0	0	0	0	0
Catheter site erythema	1	0	0.0322581	0	0	0	0	0	0	0	0	0	1	0	0.0204082	0	0	0	0	0	0	0	0	0
Catheter site pain	1	0	0.0322581	0	0	0	0	0	1	0	0.0192308	0	0	0	0	0	1	0	0.0222222	0	0	0	0	0
Catheter site pruritus	2	0	0.0645161	0	0	0	0	0	0	0	0	0	0	0	0	0	0	0	0	0	0	0	0	0
Catheter site rash	0	0	0	0	0	0	0	0	1	0	0.0192308	0	0	0	0	0	0	0	0	0	0	0	0	0
Catheter site related reaction	0	0	0	0	0	0	0	0	1	0	0.0192308	0	0	0	0	0	0	0	0	0	0	0	0	0
Cellulitis	1	0	0.0322581	0	0	0	0	0	0	0	0	0	1	0	0.0204082	0	1	0	0.0222222	0	1	0	0.025641	0
Cheilitis	0	0	0	0	1	0	0.0357143	0	1	0	0.0192308	0	1	0	0.0204082	0	0	0	0	0	0	0	0	0
Chest discomfort	1	0	0.0322581	0	0	0	0	0	0	0	0	0	0	0	0	0	0	0	0	0	0	0	0	0
Chills	1	0	0.0322581	0	0	0	0	0	9	0	0.173077	0	2	0	0.0408163	0	3	0	0.0666667	0	3	0	0.0769231	0
Clostridium difficile colitis	0	0	0	0	0	0	0	0	0	0	0	0	0	1	0	0.0204082	0	1	0	0.0222222	0	0	0	0
Cognitive disorder	1	0	0.0322581	0	1	0	0.0357143	0	0	0	0	0	1	0	0.0204082	0	0	0	0	0	0	0	0	0
Confusional state	1	0	0.0322581	0	1	0	0.0357143	0	0	0	0	0	0	0	0	0	0	0	0	0	0	0	0	0
Conjunctivitis	0	0	0	0	1	0	0.0357143	0	0	0	0	0	2	0	0.0408163	0	2	0	0.0444444	0	0	0	0	0
Constipation	9	0	0.290323	0	8	0	0.285714	0	8	0	0.153846	0	13	0	0.265306	0	6	0	0.133333	0	7	0	0.179487	0
Contusion	1	0	0.0322581	0	1	0	0.0357143	0	1	0	0.0192308	0	0	0	0	0	1	0	0.0222222	0	0	0	0	0
Cough	6	0	0.193548	0	2	0	0.0714286	0	7	0	0.134615	0	6	0	0.122449	0	6	0	0.133333	0	5	0	0.128205	0
Cyst	0	0	0	0	0	0	0	0	1	0	0.0192308	0	0	0	0	0	0	0	0	0	0	0	0	0
Cystitis	1	0	0.0322581	0	0	0	0	0	0	0	0	0	0	0	0	0	0	0	0	0	0	0	0	0
Dehydration	0	0	0	0	1	0	0.0357143	0	1	0	0.0192308	0	1	0	0.0204082	0	1	0	0.0222222	0	2	0	0.0512821	0
Depression	4	0	0.129032	0	3	0	0.107143	0	3	0	0.0576923	0	1	0	0.0204082	0	2	0	0.0444444	0	0	0	0	0
Dermal cyst	0	0	0	0	0	0	0	0	0	0	0	0	0	0	0	0	1	0	0.0222222	0	0	0	0	0
Dermatitis	1	0	0.0322581	0	2	0	0.0714286	0	1	0	0.0192308	0	0	0	0	0	0	0	0	0	0	0	0	0
Dermatitis acneiform	7	0	0.225806	0	0	0	0	0	10	0	0.192308	0	3	0	0.0612245	0	14	0	0.311111	0	2	0	0.0512821	0
Device related infection	0	0	0	0	0	0	0	0	0	0	0	0	0	0	0	0	0	1	0	0.0222222	0	0	0	0
Diarrhoea	15	1	0.483871	0.0322581	6	0	0.214286	0	26	0	0.5	0	15	6	0.306122	0.122449	35	0	0.777778	0	8	0	0.205128	0
Diastolic dysfunction	1	0	0.0322581	0	0	0	0	0	0	0	0	0	0	0	0	0	0	0	0	0	0	0	0	0
Disturbance in attention	0	0	0	0	1	0	0.0357143	0	0	0	0	0	0	0	0	0	1	0	0.0222222	0	0	0	0	0
Dizziness	2	0	0.0645161	0	3	0	0.107143	0	2	0	0.0384615	0	2	0	0.0408163	0	4	0	0.0888889	0	4	0	0.102564	0
Dry eye	3	0	0.0967742	0	1	0	0.0357143	0	5	0	0.0961538	0	5	0	0.102041	0	1	0	0.0222222	0	3	0	0.0769231	0
Dry mouth	0	0	0	0	0	0	0	0	4	0	0.0769231	0	2	0	0.0408163	0	3	0	0.0666667	0	0	0	0	0
Dry skin	5	0	0.16129	0	1	0	0.0357143	0	2	0	0.0384615	0	0	0	0	0	5	0	0.111111	0	0	0	0	0
Dysgeusia	4	0	0.129032	0	2	0	0.0714286	0	6	0	0.115385	0	6	0	0.122449	0	7	0	0.155556	0	2	0	0.0512821	0
Dyspepsia	6	0	0.193548	0	1	0	0.0357143	0	5	0	0.0961538	0	2	0	0.0408163	0	6	0	0.133333	0	2	0	0.0512821	0
Dysphagia	1	0	0.0322581	0	0	0	0	0	0	0	0	0	2	0	0.0408163	0	0	0	0	0	0	0	0	0
Dysphonia	2	0	0.0645161	0	0	0	0	0	1	0	0.0192308	0	0	0	0	0	2	0	0.0444444	0	1	0	0.025641	0
Dyspnoea	8	0	0.258065	0	3	0	0.107143	0	6	0	0.115385	0	5	0	0.102041	0	6	0	0.133333	0	5	1	0.128205	0.025641
Dysuria	2	0	0.0645161	0	0	0	0	0	0	0	0	0	0	0	0	0	1	0	0.0222222	0	0	0	0	0
Ear congestion	0	0	0	0	0	0	0	0	1	0	0.0192308	0	0	0	0	0	0	0	0	0	0	0	0	0
Ear pain	0	0	0	0	0	0	0	0	0	0	0	0	2	0	0.0408163	0	3	0	0.0666667	0	0	0	0	0
Embolism	1	0	0.0322581	0	0	0	0	0	0	0	0	0	0	0	0	0	0	0	0	0	0	0	0	0
Emotional disorder	0	0	0	0	0	0	0	0	1	0	0.0192308	0	0	0	0	0	0	0	0	0	0	0	0	0
Endodontic procedure	1	0	0.0322581	0	0	0	0	0	0	0	0	0	0	0	0	0	0	0	0	0	0	0	0	0
Eosinophil count increased	1	0	0.0322581	0	0	0	0	0	0	0	0	0	0	0	0	0	0	0	0	0	0	0	0	0
Epigastric discomfort	0	0	0	0	0	0	0	0	0	0	0	0	0	0	0	0	1	0	0.0222222	0	0	0	0	0
Epistaxis	11	0	0.354839	0	1	0	0.0357143	0	10	0	0.192308	0	2	0	0.0408163	0	18	0	0.4	0	0	0	0	0
Erythema	2	0	0.0645161	0	1	0	0.0357143	0	0	0	0	0	0	0	0	0	0	0	0	0	1	0	0.025641	0
Erythema multiforme	2	0	0.0645161	0	0	0	0	0	0	0	0	0	1	0	0.0204082	0	0	1	0	0.0222222	0	0	0	0
Eye infection	0	0	0	0	0	0	0	0	1	0	0.0192308	0	1	0	0.0204082	0	0	0	0	0	0	0	0	0
Eye pain	0	0	0	0	0	0	0	0	0	0	0	0	2	0	0.0408163	0	1	0	0.0222222	0	2	0	0.0512821	0
Eye swelling	0	0	0	0	0	0	0	0	0	0	0	0	0	0	0	0	1	0	0.0222222	0	0	0	0	0
Eyelid margin crusting	0	0	0	0	0	0	0	0	0	0	0	0	0	0	0	0	1	0	0.0222222	0	0	0	0	0
Face oedema	2	0	0.0645161	0	1	0	0.0357143	0	0	0	0	0	1	0	0.0204082	0	0	0	0	0	0	0	0	0
Fatigue	20	0	0.645161	0	18	0	0.642857	0	34	0	0.653846	0	20	0	0.408163	0	29	0	0.644444	0	11	0	0.282051	0
Feeling abnormal	1	0	0.0322581	0	0	0	0	0	0	0	0	0	0	0	0	0	0	0	0	0	0	0	0	0
Flatulence	2	0	0.0645161	0	2	0	0.0714286	0	0	0	0	0	0	0	0	0	1	0	0.0222222	0	1	0	0.025641	0
Flushing	3	0	0.0967742	0	1	0	0.0357143	0	1	0	0.0192308	0	1	0	0.0204082	0	4	0	0.0888889	0	0	0	0	0
Folliculitis	5	0	0.16129	0	0	0	0	0	0	0	0	0	1	0	0.0204082	0	1	0	0.0222222	0	0	0	0	0
Gastritis	0	0	0	0	0	0	0	0	1	0	0.0192308	0	1	0	0.0204082	0	1	0	0.0222222	0	0	0	0	0
Gastrooesophageal reflux disease	4	0	0.129032	0	3	0	0.107143	0	7	1	0.134615	0.0192308	4	0	0.0816327	0	3	0	0.0666667	0	3	0	0.0769231	0
Genital herpes	2	0	0.0645161	0	1	0	0.0357143	0	0	0	0	0	0	0	0	0	0	0	0	0	0	0	0	0
Glossodynia	0	0	0	0	0	0	0	0	1	0	0.0192308	0	0	0	0	0	0	0	0	0	0	0	0	0
Haematocrit decreased	1	0	0.0322581	0	2	0	0.0714286	0	0	0	0	0	2	0	0.0408163	0	2	0	0.0444444	0	1	0	0.025641	0
Haemorrhoidal haemorrhage	0	0	0	0	0	0	0	0	0	0	0	0	1	0	0.0204082	0	1	0	0.0222222	0	0	0	0	0
Haemorrhoids	0	0	0	0	3	0	0.107143	0	0	0	0	0	1	0	0.0204082	0	3	0	0.0666667	0	2	0	0.0512821	0
Headache	12	0	0.387097	0	9	0	0.321429	0	22	2	0.423077	0.0384615	5	0	0.102041	0	14	0	0.311111	0	5	1	0.128205	0.025641
Hordeolum	1	0	0.0322581	0	0	0	0	0	0	0	0	0	0	0	0	0	0	0	0	0	1	0	0.025641	0
Hot flush	6	0	0.193548	0	7	0	0.25	0	3	0	0.0576923	0	1	0	0.0204082	0	10	0	0.222222	0	3	0	0.0769231	0
Hyperglycaemia	2	0	0.0645161	0	0	0	0	0	0	0	0	0	0	0	0	0	1	0	0.0222222	0	0	0	0	0
Hyperhidrosis	0	0	0	0	1	0	0.0357143	0	1	0	0.0192308	0	0	0	0	0	1	0	0.0222222	0	0	0	0	0
Hyperkalaemia	0	0	0	0	0	0	0	0	1	0	0.0192308	0	1	0	0.0204082	0	1	0	0.0222222	0	0	0	0	0
Hyperkeratosis	0	0	0	0	0	0	0	0	0	0	0	0	0	0	0	0	1	0	0.0222222	0	0	0	0	0
Hyperphagia	1	0	0.0322581	0	0	0	0	0	0	0	0	0	0	0	0	0	0	0	0	0	0	0	0	0
Hypersensitivity	1	0	0.0322581	0	0	0	0	0	0	0	0	0	0	0	0	0	2	0	0.0444444	0	0	0	0	0
Hypertension	11	3	0.354839	0.0967742	6	3	0.214286	0.107143	7	2	0.134615	0.0384615	5	0	0.102041	0	6	2	0.133333	0.0444444	2	0	0.0512821	0
Hypocalcaemia	0	0	0	0	0	0	0	0	1	0	0.0192308	0	2	0	0.0408163	0	1	0	0.0222222	0	0	0	0	0
Hypoglycaemia	0	0	0	0	0	0	0	0	0	0	0	0	0	0	0	0	1	0	0.0222222	0	0	0	0	0
Hypokalaemia	0	0	0	0	1	1	0.0357143	0.0357143	4	0	0.0769231	0	5	2	0.102041	0.0408163	4	0	0.0888889	0	5	0	0.128205	0
Hyponatraemia	0	0	0	0	1	0	0.0357143	0	1	0	0.0192308	0	0	2	0	0.0408163	1	1	0.0222222	0.0222222	1	1	0.025641	0.025641
Hypotension	1	0	0.0322581	0	0	0	0	0	0	0	0	0	1	0	0.0204082	0	0	0	0	0	1	1	0.025641	0.025641
Incision site haemorrhage	1	0	0.0322581	0	0	0	0	0	0	0	0	0	0	0	0	0	0	0	0	0	0	0	0	0
Inflammation	0	0	0	0	0	0	0	0	0	0	0	0	0	0	0	0	1	0	0.0222222	0	0	0	0	0
Influenza like illness	1	0	0.0322581	0	1	0	0.0357143	0	3	0	0.0576923	0	1	0	0.0204082	0	1	0	0.0222222	0	0	0	0	0
Infusion related reaction	4	0	0.129032	0	0	0	0	0	6	0	0.115385	0	0	0	0	0	2	0	0.0444444	0	0	0	0	0
Ingrowing nail	1	0	0.0322581	0	0	0	0	0	0	0	0	0	0	0	0	0	1	0	0.0222222	0	0	0	0	0
Injection site reaction	0	0	0	0	0	0	0	0	0	0	0	0	0	0	0	0	1	0	0.0222222	0	0	0	0	0
Insomnia	8	0	0.258065	0	4	0	0.142857	0	10	0	0.192308	0	7	0	0.142857	0	6	0	0.133333	0	5	0	0.128205	0
Joint swelling	1	0	0.0322581	0	0	0	0	0	0	0	0	0	0	0	0	0	0	0	0	0	0	0	0	0
Lacrimation increased	2	0	0.0645161	0	2	0	0.0714286	0	2	0	0.0384615	0	4	0	0.0816327	0	1	0	0.0222222	0	3	0	0.0769231	0
Leukocytosis	0	0	0	0	1	0	0.0357143	0	0	1	0	0.0192308	1	0	0.0204082	0	0	0	0	0	0	0	0	0
Lip blister	0	0	0	0	0	0	0	0	1	0	0.0192308	0	0	0	0	0	0	0	0	0	0	0	0	0
Localised oedema	1	0	0.0322581	0	0	0	0	0	2	0	0.0384615	0	2	0	0.0408163	0	5	0	0.111111	0	0	0	0	0
Lung disorder	0	0	0	0	0	0	0	0	0	0	0	0	0	0	0	0	1	0	0.0222222	0	0	0	0	0
Lymphocyte count decreased	0	1	0	0.0322581	1	0	0.0357143	0	0	0	0	0	2	1	0.0408163	0.0204082	1	0	0.0222222	0	0	0	0	0
Lymphocyte percentage decreased	1	0	0.0322581	0	0	0	0	0	0	0	0	0	0	0	0	0	0	0	0	0	0	0	0	0
Lymphocyte percentage increased	1	0	0.0322581	0	0	0	0	0	0	0	0	0	0	0	0	0	0	0	0	0	0	0	0	0
Mean cell volume decreased	0	0	0	0	0	0	0	0	0	0	0	0	0	0	0	0	1	0	0.0222222	0	0	0	0	0
Memory impairment	2	0	0.0645161	0	0	1	0	0.0357143	1	0	0.0192308	0	0	0	0	0	1	0	0.0222222	0	0	0	0	0
Menorrhagia	1	0	0.0322581	0	0	0	0	0	0	1	0	0.0192308	1	0	0.0204082	0	0	0	0	0	0	0	0	0
Menstruation irregular	0	0	0	0	1	0	0.0357143	0	0	0	0	0	0	0	0	0	1	0	0.0222222	0	0	0	0	0
Micturition urgency	0	0	0	0	1	0	0.0357143	0	3	0	0.0576923	0	0	0	0	0	0	0	0	0	0	0	0	0
Migraine	0	0	0	0	0	0	0	0	1	0	0.0192308	0	0	0	0	0	0	0	0	0	0	0	0	0
Monocyte count decreased	0	0	0	0	0	0	0	0	0	0	0	0	1	0	0.0204082	0	1	0	0.0222222	0	0	0	0	0
Mood altered	1	0	0.0322581	0	0	0	0	0	0	0	0	0	0	0	0	0	0	0	0	0	0	0	0	0
Mucosal infection	0	0	0	0	0	0	0	0	1	0	0.0192308	0	0	0	0	0	0	0	0	0	0	0	0	0
Multiple allergies	0	0	0	0	0	0	0	0	1	0	0.0192308	0	0	0	0	0	0	0	0	0	0	0	0	0
Muscle spasms	2	0	0.0645161	0	0	0	0	0	0	0	0	0	1	0	0.0204082	0	3	0	0.0666667	0	1	0	0.025641	0
Muscular weakness	1	0	0.0322581	0	0	0	0	0	1	0	0.0192308	0	1	0	0.0204082	0	2	0	0.0444444	0	0	0	0	0
Musculoskeletal chest pain	1	1	0.0322581	0.0322581	1	0	0.0357143	0	0	0	0	0	0	0	0	0	0	0	0	0	0	0	0	0
Musculoskeletal disorder	1	0	0.0322581	0	0	0	0	0	0	0	0	0	0	0	0	0	0	0	0	0	0	0	0	0
Musculoskeletal pain	1	0	0.0322581	0	0	0	0	0	3	0	0.0576923	0	0	0	0	0	0	0	0	0	2	0	0.0512821	0
Myalgia	8	0	0.258065	0	2	0	0.0714286	0	9	0	0.173077	0	2	1	0.0408163	0.0204082	5	0	0.111111	0	2	0	0.0512821	0
Nail bed inflammation	0	0	0	0	0	0	0	0	0	0	0	0	0	0	0	0	2	0	0.0444444	0	0	0	0	0
Nail discolouration	3	0	0.0967742	0	2	0	0.0714286	0	0	0	0	0	4	0	0.0816327	0	4	0	0.0888889	0	7	0	0.179487	0
Nail discomfort	1	0	0.0322581	0	0	0	0	0	0	0	0	0	0	0	0	0	0	0	0	0	1	0	0.025641	0
Nail disorder	0	0	0	0	4	0	0.142857	0	0	0	0	0	0	0	0	0	1	0	0.0222222	0	1	0	0.025641	0
Nail infection	0	0	0	0	4	0	0.142857	0	1	0	0.0192308	0	1	0	0.0204082	0	0	0	0	0	0	0	0	0
Nasal congestion	1	0	0.0322581	0	0	0	0	0	3	0	0.0576923	0	2	0	0.0408163	0	8	0	0.177778	0	2	0	0.0512821	0
Nasal dryness	4	0	0.129032	0	0	0	0	0	0	0	0	0	0	0	0	0	1	0	0.0222222	0	0	0	0	0
Nasopharyngitis	0	0	0	0	0	0	0	0	0	0	0	0	1	0	0.0204082	0	1	0	0.0222222	0	0	0	0	0
Nausea	12	0	0.387097	0	17	0	0.607143	0	29	0	0.557692	0	22	1	0.44898	0.0204082	27	0	0.6	0	16	0	0.410256	0
Neck pain	2	0	0.0645161	0	0	0	0	0	2	0	0.0384615	0	1	0	0.0204082	0	2	0	0.0444444	0	0	0	0	0
Neuralgia	0	0	0	0	0	0	0	0	1	0	0.0192308	0	0	0	0	0	0	0	0	0	0	0	0	0
Neuropathy peripheral	0	0	0	0	0	0	0	0	0	0	0	0	0	0	0	0	1	0	0.0222222	0	0	0	0	0
Neutropenia	0	0	0	0	0	0	0	0	0	0	0	0	1	0	0.0204082	0	1	0	0.0222222	0	0	1	0	0.025641
Neutrophil count decreased	0	1	0	0.0322581	0	2	0	0.0714286	0	0	0	0	1	6	0.0204082	0.122449	4	2	0.0888889	0.0444444	2	1	0.0512821	0.025641
Neutrophil count increased	1	0	0.0322581	0	1	0	0.0357143	0	0	0	0	0	0	0	0	0	0	0	0	0	0	0	0	0
Night sweats	2	0	0.0645161	0	0	0	0	0	0	0	0	0	0	0	0	0	1	0	0.0222222	0	0	0	0	0
Non-cardiac chest pain	2	0	0.0645161	0	0	0	0	0	2	0	0.0384615	0	1	0	0.0204082	0	1	0	0.0222222	0	1	0	0.025641	0
Obesity	1	0	0.0322581	0	0	0	0	0	0	0	0	0	0	0	0	0	0	1	0	0.0222222	0	0	0	0
Ocular hyperaemia	0	0	0	0	0	0	0	0	0	0	0	0	0	0	0	0	1	0	0.0222222	0	0	0	0	0
Oedema peripheral	5	0	0.16129	0	3	0	0.107143	0	0	0	0	0	2	0	0.0408163	0	4	0	0.0888889	0	3	0	0.0769231	0
Onychalgia	1	0	0.0322581	0	1	0	0.0357143	0	0	0	0	0	1	0	0.0204082	0	1	0	0.0222222	0	4	0	0.102564	0
Onychoclasis	1	0	0.0322581	0	0	0	0	0	0	0	0	0	1	0	0.0204082	0	1	0	0.0222222	0	0	0	0	0
Onychomadesis	1	0	0.0322581	0	3	0	0.107143	0	0	0	0	0	0	0	0	0	1	0	0.0222222	0	3	0	0.0769231	0
Oral dysaesthesia	1	0	0.0322581	0	0	0	0	0	0	0	0	0	0	0	0	0	0	0	0	0	0	0	0	0
Oral infection	0	0	0	0	0	1	0	0.0357143	0	0	0	0	0	0	0	0	1	0	0.0222222	0	0	0	0	0
Oral pain	2	0	0.0645161	0	0	0	0	0	2	0	0.0384615	0	2	0	0.0408163	0	3	0	0.0666667	0	0	0	0	0
Oropharyngeal pain	2	0	0.0645161	0	2	0	0.0714286	0	2	0	0.0384615	0	2	0	0.0408163	0	8	0	0.177778	0	4	0	0.102564	0
Pain	3	0	0.0967742	0	2	0	0.0714286	0	4	0	0.0769231	0	3	0	0.0612245	0	4	1	0.0888889	0.0222222	5	0	0.128205	0
Pain in extremity	6	0	0.193548	0	1	0	0.0357143	0	1	0	0.0192308	0	1	0	0.0204082	0	4	0	0.0888889	0	1	0	0.025641	0
Pain in jaw	0	0	0	0	0	0	0	0	0	0	0	0	0	0	0	0	1	0	0.0222222	0	0	0	0	0
Pain of skin	0	0	0	0	1	0	0.0357143	0	1	0	0.0192308	0	1	0	0.0204082	0	1	0	0.0222222	0	1	0	0.025641	0
Palmar-plantar erythrodysaesthesia syndrome	2	0	0.0645161	0	1	0	0.0357143	0	1	0	0.0192308	0	1	0	0.0204082	0	0	0	0	0	0	0	0	0
Palpitations	4	0	0.129032	0	2	0	0.0714286	0	4	0	0.0769231	0	0	0	0	0	2	0	0.0444444	0	1	0	0.025641	0
Paraesthesia	2	0	0.0645161	0	0	0	0	0	3	0	0.0576923	0	2	0	0.0408163	0	5	0	0.111111	0	0	0	0	0
Paronychia	1	0	0.0322581	0	0	0	0	0	1	0	0.0192308	0	0	0	0	0	1	0	0.0222222	0	0	0	0	0
Pelvic pain	2	0	0.0645161	0	0	0	0	0	0	0	0	0	0	0	0	0	1	0	0.0222222	0	0	0	0	0
Peripheral motor neuropathy	1	0	0.0322581	0	0	0	0	0	0	0	0	0	0	0	0	0	0	0	0	0	0	0	0	0
Peripheral sensory neuropathy	15	0	0.483871	0	2	0	0.0714286	0	9	0	0.173077	0	9	0	0.183673	0	21	0	0.466667	0	5	0	0.128205	0
Pharyngeal erythema	0	0	0	0	0	0	0	0	0	0	0	0	0	0	0	0	1	0	0.0222222	0	0	0	0	0
Pharyngitis	0	0	0	0	0	0	0	0	0	0	0	0	0	0	0	0	1	0	0.0222222	0	1	0	0.025641	0
Pharyngitis streptococcal	0	0	0	0	0	0	0	0	0	1	0	0.0192308	0	0	0	0	0	0	0	0	0	0	0	0
Photosensitivity reaction	1	0	0.0322581	0	0	0	0	0	0	0	0	0	0	0	0	0	2	0	0.0444444	0	0	0	0	0
Plantar fasciitis	0	0	0	0	0	0	0	0	0	0	0	0	1	0	0.0204082	0	1	0	0.0222222	0	0	0	0	0
Platelet count decreased	0	0	0	0	1	0	0.0357143	0	1	1	0.0192308	0.0192308	6	0	0.122449	0	1	0	0.0222222	0	0	0	0	0
Pleuritic pain	1	0	0.0322581	0	0	0	0	0	0	0	0	0	0	0	0	0	0	0	0	0	0	0	0	0
Pneumonia	0	0	0	0	0	0	0	0	0	0	0	0	0	1	0	0.0204082	0	1	0	0.0222222	0	2	0	0.0512821
Pollakiuria	3	0	0.0967742	0	1	0	0.0357143	0	1	0	0.0192308	0	1	0	0.0204082	0	1	0	0.0222222	0	1	0	0.025641	0
Post procedural swelling	1	0	0.0322581	0	0	0	0	0	0	0	0	0	0	0	0	0	0	0	0	0	0	0	0	0
Postnasal drip	1	0	0.0322581	0	0	0	0	0	0	0	0	0	1	0	0.0204082	0	2	0	0.0444444	0	0	0	0	0
Premature menopause	0	1	0	0.0322581	0	0	0	0	0	0	0	0	0	0	0	0	0	0	0	0	0	0	0	0
Presyncope	0	0	0	0	0	0	0	0	0	0	0	0	1	0	0.0204082	0	1	0	0.0222222	0	0	0	0	0
Procedural pain	1	0	0.0322581	0	0	0	0	0	0	0	0	0	0	0	0	0	0	0	0	0	0	0	0	0
Proctalgia	0	0	0	0	1	0	0.0357143	0	2	0	0.0384615	0	2	0	0.0408163	0	0	0	0	0	2	0	0.0512821	0
Productive cough	0	0	0	0	0	0	0	0	0	0	0	0	2	0	0.0408163	0	3	0	0.0666667	0	0	0	0	0
Pruritus	5	0	0.16129	0	1	0	0.0357143	0	3	0	0.0576923	0	1	0	0.0204082	0	4	0	0.0888889	0	0	0	0	0
Pyrexia	4	0	0.129032	0	0	0	0	0	8	0	0.153846	0	6	0	0.122449	0	4	0	0.0888889	0	2	0	0.0512821	0
Rash	1	0	0.0322581	0	0	0	0	0	2	0	0.0384615	0	2	0	0.0408163	0	1	1	0.0222222	0.0222222	1	0	0.025641	0
Rash generalised	0	0	0	0	0	0	0	0	0	1	0	0.0192308	0	0	0	0	0	0	0	0	0	0	0	0
Rash maculo-papular	8	0	0.258065	0	4	0	0.142857	0	8	0	0.153846	0	3	1	0.0612245	0.0204082	15	0	0.333333	0	2	0	0.0512821	0
Rash pruritic	0	0	0	0	0	0	0	0	0	0	0	0	1	0	0.0204082	0	1	0	0.0222222	0	0	0	0	0
Rash pustular	1	0	0.0322581	0	0	0	0	0	1	0	0.0192308	0	1	0	0.0204082	0	2	1	0.0444444	0.0222222	0	0	0	0
Rectal haemorrhage	1	0	0.0322581	0	1	0	0.0357143	0	1	0	0.0192308	0	2	0	0.0408163	0	1	0	0.0222222	0	0	0	0	0
Red blood cell count decreased	0	0	0	0	1	0	0.0357143	0	0	0	0	0	1	0	0.0204082	0	1	0	0.0222222	0	0	0	0	0
Restlessness	0	0	0	0	0	0	0	0	0	0	0	0	0	0	0	0	1	0	0.0222222	0	0	0	0	0
Rhinitis	0	0	0	0	0	0	0	0	1	0	0.0192308	0	0	0	0	0	2	0	0.0444444	0	0	0	0	0
Rhinitis allergic	2	0	0.0645161	0	1	0	0.0357143	0	5	0	0.0961538	0	2	0	0.0408163	0	1	0	0.0222222	0	0	0	0	0
Rhinorrhoea	4	0	0.129032	0	2	0	0.0714286	0	3	0	0.0576923	0	3	0	0.0612245	0	1	0	0.0222222	0	4	0	0.102564	0
Rosacea	1	0	0.0322581	0	0	0	0	0	0	0	0	0	0	0	0	0	1	0	0.0222222	0	0	0	0	0
Salivary duct inflammation	0	0	0	0	0	0	0	0	0	0	0	0	0	0	0	0	1	0	0.0222222	0	0	0	0	0
Salivary hypersecretion	0	0	0	0	0	0	0	0	0	0	0	0	0	0	0	0	1	0	0.0222222	0	0	0	0	0
Scar	1	0	0.0322581	0	0	0	0	0	0	0	0	0	0	0	0	0	0	0	0	0	0	0	0	0
Sensation of foreign body	0	0	0	0	0	0	0	0	1	0	0.0192308	0	1	0	0.0204082	0	0	0	0	0	0	0	0	0
Sepsis	0	0	0	0	0	0	0	0	0	0	0	0	0	0	0	0	0	1	0	0.0222222	0	0	0	0
Sinus congestion	0	0	0	0	0	0	0	0	0	0	0	0	0	0	0	0	1	0	0.0222222	0	0	0	0	0
Sinus disorder	0	0	0	0	0	0	0	0	0	0	0	0	0	0	0	0	1	0	0.0222222	0	0	0	0	0
Sinus headache	0	0	0	0	0	0	0	0	0	0	0	0	0	0	0	0	3	0	0.0666667	0	2	0	0.0512821	0
Sinus tachycardia	3	0	0.0967742	0	1	0	0.0357143	0	1	0	0.0192308	0	3	0	0.0612245	0	0	0	0	0	3	0	0.0769231	0
Sinusitis	2	0	0.0645161	0	0	0	0	0	1	0	0.0192308	0	1	1	0.0204082	0.0204082	0	0	0	0	1	0	0.025641	0
Skin discolouration	0	0	0	0	0	0	0	0	1	0	0.0192308	0	1	0	0.0204082	0	0	0	0	0	0	0	0	0
Skin disorder	0	0	0	0	0	0	0	0	1	0	0.0192308	0	1	0	0.0204082	0	3	0	0.0666667	0	0	0	0	0
Skin hyperpigmentation	0	0	0	0	3	0	0.107143	0	0	0	0	0	8	0	0.163265	0	2	0	0.0444444	0	4	0	0.102564	0
Skin hypertrophy	1	0	0.0322581	0	0	0	0	0	0	0	0	0	0	0	0	0	0	0	0	0	0	0	0	0
Skin infection	0	0	0	0	0	0	0	0	0	0	0	0	1	0	0.0204082	0	3	0	0.0666667	0	0	0	0	0
Skin ulcer	1	0	0.0322581	0	0	0	0	0	1	0	0.0192308	0	0	0	0	0	0	0	0	0	0	0	0	0
Sleep disorder	1	0	0.0322581	0	0	0	0	0	0	0	0	0	0	0	0	0	0	0	0	0	0	0	0	0
Somnolence	1	0	0.0322581	0	0	0	0	0	1	0	0.0192308	0	0	0	0	0	1	0	0.0222222	0	0	0	0	0
Stomatitis	7	0	0.225806	0	9	0	0.321429	0	10	0	0.192308	0	13	1	0.265306	0.0204082	17	0	0.377778	0	6	1	0.153846	0.025641
Suicidal ideation	0	0	0	0	0	0	0	0	0	0	0	0	0	0	0	0	1	0	0.0222222	0	0	0	0	0
Swollen tongue	0	0	0	0	0	0	0	0	0	0	0	0	0	0	0	0	1	0	0.0222222	0	0	0	0	0
Thermal burn	1	0	0.0322581	0	0	0	0	0	0	0	0	0	0	0	0	0	0	0	0	0	0	0	0	0
Thrombotic thrombocytopenic purpura	0	0	0	0	0	0	0	0	1	0	0.0192308	0	0	0	0	0	0	0	0	0	0	0	0	0
Tinea pedis	0	0	0	0	0	0	0	0	0	0	0	0	0	0	0	0	1	0	0.0222222	0	0	0	0	0
Tinnitus	0	0	0	0	0	0	0	0	1	0	0.0192308	0	0	0	0	0	2	0	0.0444444	0	0	0	0	0
Tooth fracture	0	0	0	0	0	0	0	0	0	0	0	0	0	0	0	0	1	0	0.0222222	0	0	0	0	0
Toothache	0	0	0	0	0	0	0	0	1	0	0.0192308	0	1	0	0.0204082	0	0	0	0	0	0	0	0	0
Tremor	1	0	0.0322581	0	0	0	0	0	0	0	0	0	0	0	0	0	0	0	0	0	0	0	0	0
Upper respiratory tract infection	4	0	0.129032	0	4	0	0.142857	0	5	0	0.0961538	0	0	0	0	0	5	0	0.111111	0	3	1	0.0769231	0.025641
Urinary tract infection	2	0	0.0645161	0	2	1	0.0714286	0.0357143	2	1	0.0384615	0.0192308	1	0	0.0204082	0	2	0	0.0444444	0	0	1	0	0.025641
Urinary tract pain	0	0	0	0	0	0	0	0	4	0	0.0769231	0	0	0	0	0	1	0	0.0222222	0	1	1	0.025641	0.025641
Uterine haemorrhage	0	0	0	0	0	0	0	0	0	1	0	0.0192308	0	0	0	0	0	0	0	0	0	0	0	0
Uterine pain	0	0	0	0	0	0	0	0	0	0	0	0	0	0	0	0	1	0	0.0222222	0	0	0	0	0
Vaginal discharge	0	0	0	0	0	0	0	0	1	0	0.0192308	0	0	0	0	0	0	0	0	0	0	0	0	0
Vaginal haemorrhage	1	0	0.0322581	0	0	0	0	0	0	0	0	0	1	0	0.0204082	0	0	0	0	0	0	0	0	0
Vaginal infection	2	0	0.0645161	0	2	1	0.0714286	0.0357143	0	0	0	0	1	0	0.0204082	0	0	0	0	0	0	0	0	0
Vision blurred	5	0	0.16129	0	2	0	0.0714286	0	4	0	0.0769231	0	5	0	0.102041	0	4	0	0.0888889	0	3	0	0.0769231	0
Visual impairment	1	0	0.0322581	0	0	0	0	0	1	0	0.0192308	0	0	0	0	0	0	0	0	0	0	0	0	0
Vitamin D deficiency	1	0	0.0322581	0	0	0	0	0	1	0	0.0192308	0	0	0	0	0	0	0	0	0	0	0	0	0
Vomiting	3	0	0.0967742	0	4	0	0.142857	0	10	0	0.192308	0	8	1	0.163265	0.0204082	2	0	0.0444444	0	6	0	0.153846	0
Vulvovaginal dryness	1	0	0.0322581	0	0	0	0	0	0	0	0	0	0	0	0	0	2	0	0.0444444	0	1	0	0.025641	0
Vulvovaginal pain	0	0	0	0	0	0	0	0	0	0	0	0	0	0	0	0	1	0	0.0222222	0	1	0	0.025641	0
Weight decreased	1	0	0.0322581	0	1	0	0.0357143	0	3	0	0.0576923	0	2	0	0.0408163	0	2	0	0.0444444	0	0	0	0	0
Weight increased	2	0	0.0645161	0	2	0	0.0714286	0	0	0	0	0	3	0	0.0612245	0	0	0	0	0	1	0	0.025641	0
Wheezing	0	0	0	0	0	0	0	0	2	0	0.0384615	0	1	0	0.0204082	0	1	0	0.0222222	0	0	0	0	0
White blood cell count decreased	1	0	0.0322581	0	0	2	0	0.0714286	0	0	0	0	0	2	0	0.0408163	1	0	0.0222222	0	2	0	0.0512821	0
White blood cell count increased	1	0	0.0322581	0	1	0	0.0357143	0	0	0	0	0	0	0	0	0	0	0	0	0	0	0	0	0
Acne	0	0	0	0	0	0	0	0	0	0	0	0	0	0	0	0	0	0	0	0	1	0	0.025641	0
Affect lability	0	0	0	0	1	0	0.0357143	0	0	0	0	0	0	0	0	0	0	0	0	0	0	0	0	0
Alkalosis	0	0	0	0	0	0	0	0	0	0	0	0	0	1	0	0.0204082	0	0	0	0	0	0	0	0
Anal haemorrhage	0	0	0	0	0	0	0	0	0	0	0	0	1	0	0.0204082	0	0	0	0	0	0	0	0	0
Ankle fracture	0	0	0	0	1	0	0.0357143	0	0	0	0	0	0	0	0	0	0	0	0	0	0	0	0	0
Anorectal discomfort	0	0	0	0	1	0	0.0357143	0	0	0	0	0	0	0	0	0	0	0	0	0	0	0	0	0
Appendicectomy	0	0	0	0	0	1	0	0.0357143	0	0	0	0	0	0	0	0	0	0	0	0	0	0	0	0
Appetite disorder	0	0	0	0	1	0	0.0357143	0	0	0	0	0	0	0	0	0	0	0	0	0	0	0	0	0
Band neutrophil percentage increased	0	0	0	0	1	0	0.0357143	0	0	0	0	0	0	0	0	0	0	0	0	0	0	0	0	0
Bladder pain	0	0	0	0	0	0	0	0	0	0	0	0	0	0	0	0	0	0	0	0	1	0	0.025641	0
Blepharitis	0	0	0	0	0	0	0	0	0	0	0	0	0	0	0	0	0	0	0	0	1	0	0.025641	0
Blister	0	0	0	0	0	0	0	0	0	0	0	0	0	0	0	0	0	0	0	0	1	0	0.025641	0
Blood chloride decreased	0	0	0	0	1	0	0.0357143	0	0	0	0	0	0	0	0	0	0	0	0	0	0	0	0	0
Blood creatinine increased	0	0	0	0	0	0	0	0	0	0	0	0	2	0	0.0408163	0	0	0	0	0	0	0	0	0
Blood phosphorus decreased	0	0	0	0	0	0	0	0	0	0	0	0	1	0	0.0204082	0	0	0	0	0	0	0	0	0
Blood pressure systolic increased	0	0	0	0	1	0	0.0357143	0	0	0	0	0	0	0	0	0	0	0	0	0	0	0	0	0
Bloody discharge	0	0	0	0	0	0	0	0	0	0	0	0	0	0	0	0	0	0	0	0	1	0	0.025641	0
Breast haemorrhage	0	0	0	0	1	0	0.0357143	0	0	0	0	0	0	0	0	0	0	0	0	0	0	0	0	0
Bronchial secretion retention	0	0	0	0	0	0	0	0	0	0	0	0	1	0	0.0204082	0	0	0	0	0	0	0	0	0
Bronchitis	0	0	0	0	0	0	0	0	0	0	0	0	0	0	0	0	0	0	0	0	1	0	0.025641	0
Caecitis	0	0	0	0	0	0	0	0	0	0	0	0	0	0	0	0	0	0	0	0	0	1	0	0.025641
Cardiac failure	0	0	0	0	0	0	0	0	0	0	0	0	0	0	0	0	0	0	0	0	0	1	0	0.025641
Cardiovascular function test abnormal	0	0	0	0	0	0	0	0	0	0	0	0	1	0	0.0204082	0	0	0	0	0	0	0	0	0
Chromaturia	0	0	0	0	1	0	0.0357143	0	0	0	0	0	0	0	0	0	0	0	0	0	0	0	0	0
Clostridial infection	0	0	0	0	0	0	0	0	0	0	0	0	0	1	0	0.0204082	0	0	0	0	0	1	0	0.025641
Colitis	0	0	0	0	0	0	0	0	0	0	0	0	1	0	0.0204082	0	0	0	0	0	0	0	0	0
Complement factor C4 increased	0	0	0	0	0	0	0	0	0	0	0	0	1	0	0.0204082	0	0	0	0	0	0	0	0	0
Cutaneous lupus erythematosus	0	0	0	0	0	0	0	0	0	0	0	0	1	0	0.0204082	0	0	0	0	0	0	0	0	0
Cyanosis	0	0	0	0	1	0	0.0357143	0	0	0	0	0	0	0	0	0	0	0	0	0	0	0	0	0
Deep vein thrombosis	0	0	0	0	1	0	0.0357143	0	0	0	0	0	0	0	0	0	0	0	0	0	0	0	0	0
Disorientation	0	0	0	0	1	0	0.0357143	0	0	0	0	0	0	0	0	0	0	0	0	0	0	0	0	0
Dyspareunia	0	0	0	0	0	0	0	0	0	0	0	0	0	0	0	0	0	0	0	0	1	0	0.025641	0
Ejection fraction decreased	0	0	0	0	1	0	0.0357143	0	0	0	0	0	0	0	0	0	0	0	0	0	1	0	0.025641	0
Electrocardiogram T wave inversion	0	0	0	0	0	0	0	0	0	0	0	0	1	0	0.0204082	0	0	0	0	0	0	0	0	0
Eosinophilic pustular folliculitis	0	0	0	0	0	0	0	0	0	0	0	0	1	0	0.0204082	0	0	0	0	0	0	0	0	0
Facial pain	0	0	0	0	0	0	0	0	0	0	0	0	1	0	0.0204082	0	0	0	0	0	0	0	0	0
Febrile neutropenia	0	0	0	0	0	3	0	0.107143	0	0	0	0	0	8	0	0.163265	0	0	0	0	0	5	0	0.128205
Fibrin D dimer	0	0	0	0	1	0	0.0357143	0	0	0	0	0	0	0	0	0	0	0	0	0	0	0	0	0
Fungal skin infection	0	0	0	0	0	0	0	0	0	0	0	0	0	0	0	0	0	0	0	0	1	0	0.025641	0
Gait disturbance	0	0	0	0	1	0	0.0357143	0	0	0	0	0	0	0	0	0	0	0	0	0	0	0	0	0
Gingival hyperpigmentation	0	0	0	0	0	0	0	0	0	0	0	0	0	0	0	0	0	0	0	0	1	0	0.025641	0
Gingival infection	0	0	0	0	0	0	0	0	0	0	0	0	1	0	0.0204082	0	0	0	0	0	0	0	0	0
Glaucoma	0	0	0	0	0	0	0	0	0	0	0	0	0	0	0	0	0	0	0	0	1	0	0.025641	0
Granulocyte count decreased	0	0	0	0	0	0	0	0	0	0	0	0	1	0	0.0204082	0	0	0	0	0	0	0	0	0
Haematochezia	0	0	0	0	1	0	0.0357143	0	0	0	0	0	0	0	0	0	0	0	0	0	0	0	0	0
Haematuria	0	0	0	0	0	0	0	0	0	0	0	0	0	0	0	0	0	0	0	0	1	0	0.025641	0
Hearing impaired	0	0	0	0	1	0	0.0357143	0	0	0	0	0	0	0	0	0	0	0	0	0	0	0	0	0
Heart sounds abnormal	0	0	0	0	1	0	0.0357143	0	0	0	0	0	0	0	0	0	0	0	0	0	0	0	0	0
Herpes zoster	0	0	0	0	0	0	0	0	0	0	0	0	0	0	0	0	0	0	0	0	1	0	0.025641	0
Hyperaesthesia	0	0	0	0	0	0	0	0	0	0	0	0	0	0	0	0	0	0	0	0	1	0	0.025641	0
Hypernatraemia	0	0	0	0	0	0	0	0	0	0	0	0	1	0	0.0204082	0	0	0	0	0	0	0	0	0
Hypoacusis	0	0	0	0	1	0	0.0357143	0	0	0	0	0	1	0	0.0204082	0	0	0	0	0	0	0	0	0
Hypoaesthesia	0	0	0	0	0	0	0	0	0	0	0	0	1	0	0.0204082	0	0	0	0	0	0	0	0	0
Hypoalbuminaemia	0	0	0	0	0	0	0	0	0	0	0	0	1	0	0.0204082	0	0	0	0	0	0	0	0	0
Hypochloraemia	0	0	0	0	0	0	0	0	0	0	0	0	1	0	0.0204082	0	0	0	0	0	0	0	0	0
Hypoxia	0	0	0	0	0	0	0	0	0	0	0	0	0	1	0	0.0204082	0	0	0	0	0	0	0	0
Infection	0	0	0	0	1	0	0.0357143	0	0	0	0	0	0	0	0	0	0	0	0	0	0	0	0	0
Irritability	0	0	0	0	0	0	0	0	0	0	0	0	1	0	0.0204082	0	0	0	0	0	0	0	0	0
Laryngitis	0	0	0	0	0	0	0	0	0	0	0	0	0	0	0	0	0	0	0	0	1	0	0.025641	0
Leukopenia	0	0	0	0	0	0	0	0	0	0	0	0	1	0	0.0204082	0	0	0	0	0	0	0	0	0
Lip dry	0	0	0	0	2	0	0.0714286	0	0	0	0	0	0	0	0	0	0	0	0	0	0	0	0	0
Lung infection	0	0	0	0	0	0	0	0	0	0	0	0	0	0	0	0	0	0	0	0	1	0	0.025641	0
Lymph node pain	0	0	0	0	0	0	0	0	0	0	0	0	1	0	0.0204082	0	0	0	0	0	2	0	0.0512821	0
Lymphadenopathy	0	0	0	0	0	0	0	0	0	0	0	0	1	0	0.0204082	0	0	0	0	0	0	0	0	0
Malaise	0	0	0	0	0	0	0	0	0	0	0	0	0	0	0	0	0	0	0	0	2	0	0.0512821	0
Mastication disorder	0	0	0	0	0	0	0	0	0	0	0	0	1	0	0.0204082	0	0	0	0	0	0	0	0	0
Monocyte count increased	0	0	0	0	1	0	0.0357143	0	0	0	0	0	1	0	0.0204082	0	0	0	0	0	0	0	0	0
Mood swings	0	0	0	0	1	0	0.0357143	0	0	0	0	0	0	0	0	0	0	0	0	0	0	0	0	0
Nasal discomfort	0	0	0	0	0	0	0	0	0	0	0	0	0	0	0	0	0	0	0	0	1	0	0.025641	0
Night blindness	0	0	0	0	0	0	0	0	0	0	0	0	1	0	0.0204082	0	0	0	0	0	0	0	0	0
Onycholysis	0	0	0	0	1	0	0.0357143	0	0	0	0	0	0	0	0	0	0	0	0	0	0	0	0	0
Osteoporosis	0	0	0	0	1	0	0.0357143	0	0	0	0	0	0	0	0	0	0	0	0	0	0	0	0	0
Pancytopenia	0	0	0	0	0	0	0	0	0	0	0	0	0	1	0	0.0204082	0	0	0	0	0	0	0	0
Pericardial effusion	0	0	0	0	0	0	0	0	0	0	0	0	1	0	0.0204082	0	0	0	0	0	0	0	0	0
Platelet count increased	0	0	0	0	0	0	0	0	0	0	0	0	1	0	0.0204082	0	0	0	0	0	0	0	0	0
Pneumocystis jiroveci pneumonia	0	0	0	0	0	1	0	0.0357143	0	0	0	0	0	0	0	0	0	0	0	0	0	0	0	0
Pneumonitis	0	0	0	0	0	0	0	0	0	0	0	0	0	1	0	0.0204082	0	0	0	0	1	0	0.025641	0
Post procedural complication	0	0	0	0	1	0	0.0357143	0	0	0	0	0	0	0	0	0	0	0	0	0	0	0	0	0
Post procedural drainage	0	0	0	0	1	0	0.0357143	0	0	0	0	0	0	0	0	0	0	0	0	0	0	0	0	0
Pulmonary embolism	0	0	0	0	0	1	0	0.0357143	0	0	0	0	0	0	0	0	0	0	0	0	0	0	0	0
Pulmonary infarction	0	0	0	0	0	1	0	0.0357143	0	0	0	0	0	0	0	0	0	0	0	0	0	0	0	0
Pulmonary toxicity	0	0	0	0	0	0	0	0	0	0	0	0	0	0	0	0	0	0	0	0	0	1	0	0.025641
Purulent discharge	0	0	0	0	0	0	0	0	0	0	0	0	0	0	0	0	0	0	0	0	1	0	0.025641	0
Rales	0	0	0	0	0	0	0	0	0	0	0	0	1	0	0.0204082	0	0	0	0	0	0	0	0	0
Renal failure acute	0	0	0	0	0	0	0	0	0	0	0	0	0	1	0	0.0204082	0	0	0	0	0	0	0	0
Respiratory failure	0	0	0	0	0	0	0	0	0	0	0	0	0	0	0	0	0	0	0	0	0	1	0	0.025641
Restless legs syndrome	0	0	0	0	0	0	0	0	0	0	0	0	1	0	0.0204082	0	0	0	0	0	0	0	0	0
Rhonchi	0	0	0	0	1	0	0.0357143	0	0	0	0	0	0	0	0	0	0	0	0	0	1	0	0.025641	0
Scleral disorder	0	0	0	0	1	0	0.0357143	0	0	0	0	0	0	0	0	0	0	0	0	0	0	0	0	0
Sensory disturbance	0	0	0	0	1	0	0.0357143	0	0	0	0	0	0	0	0	0	0	0	0	0	0	0	0	0
Sjogren's syndrome	0	0	0	0	0	0	0	0	0	0	0	0	1	0	0.0204082	0	0	0	0	0	0	0	0	0
Syncope	0	0	0	0	0	0	0	0	0	0	0	0	0	0	0	0	0	0	0	0	0	1	0	0.025641
Thrombocythaemia	0	0	0	0	0	0	0	0	0	0	0	0	1	0	0.0204082	0	0	0	0	0	0	0	0	0
Thrombocytopenia	0	0	0	0	0	0	0	0	0	0	0	0	1	0	0.0204082	0	0	0	0	0	0	0	0	0
Tongue discolouration	0	0	0	0	0	0	0	0	0	0	0	0	1	0	0.0204082	0	0	0	0	0	0	0	0	0
Tooth infection	0	0	0	0	0	0	0	0	0	0	0	0	0	1	0	0.0204082	0	0	0	0	0	0	0	0
Urinary incontinence	0	0	0	0	0	0	0	0	0	0	0	0	1	0	0.0204082	0	0	0	0	0	0	0	0	0
Urticaria	0	0	0	0	0	0	0	0	0	0	0	0	1	0	0.0204082	0	0	0	0	0	1	0	0.025641	0
Vascular access complication	0	0	0	0	0	2	0	0.0714286	0	0	0	0	0	0	0	0	0	0	0	0	0	0	0	0
Vertigo	0	0	0	0	0	0	0	0	0	0	0	0	0	0	0	0	0	0	0	0	1	0	0.025641	0
Vulvovaginal pruritus	0	0	0	0	0	0	0	0	0	0	0	0	1	0	0.0204082	0	0	0	0	0	0	0	0	0
